# Supplementary material for: Comparative transcriptomic and metabolomic analyses reveal differences in flavonoid biosynthesis between PCNA and PCA persimmon fruit
Source: Front Plant Sci. 2023 Feb 27;14:1130047. doi: 10.3389/fpls.2023.1130047 (PMC10009267; doi:10.3389/fpls.2023.1130047)
Supplement: Supplementary file 1 [file Table_1.xlsx]

## Sheet: Supplementary Table 1
Supplementary Table 1 Basic information and correlation analysis between total flavonoids content and astringency type
No.	Germplasm name	Total Flavonoids Content (mg/100g)	Astringency type
1	NY06	20.9672	PCA
2	40	210.688	PCA
3	62	22.0678	PCA
4	120	39.8617	PCA
5	135TSQ	305.195	PCA
6	135ZRTS	77.3321	PCA
7	173	181.716	PCA
8	30	27.9976	PCA
9	41	58.8904	PCA
10	A11	23.4863	PCA
11	A12	191.992	PCA
12	A15	117.133	PCA
13	A18	30.7754	PCA
14	A21	143.32	PCA
15	A23	159.535	PCA
16	A24	38.5573	PCA
17	A25	117.894	PCA
18	A26	166.341	PCA
19	A27	108.078	PCA
20	A28	49.7545	PCA
21	A29	135.084	PCA
22	A7	35.4197	PCA
23	C1	65.7283	PCA
24	C10	260.445	PCA
25	C14	152.092	PCA
26	C15	124.305	PCA
27	C18	268.12	PCA
28	C3	76.7655	PCA
29	C7	72.1801	PCA
30	C8	227.88	PCA
31	D2	174.744	PCA
32	D3	136.195	PCA
33	E01	222.464	PCA
34	E02	283.748	PCA
35	E03	139.064	PCA
36	E04	194.246	PCA
37	E05	269.405	PCA
38	E07	251.376	PCA
39	E08	65.0798	PCA
40	E09	366.266	PCA
41	E10	146.496	PCA
42	E12	263.433	PCA
43	E13	385.79	PCA
44	E14	210.489	PCA
45	E15	333.448	PCA
46	E16	309.229	PCA
47	E17	141.382	PCA
48	E18	326.276	PCA
49	E19	289.08	PCA
50	E21	266.901	PCA
51	E23	178.445	PCA
52	E24	342.249	PCA
53	E25	262.252	PCA
54	E26	105.472	PCA
55	F1	214.633	PCA
56	F4	131.637	PCA
57	F6	183.986	PCA
58	F8	184.657	PCA
59	G1	194.079	PCA
60	G2	378.472	PCA
61	G3	101.038	PCA
62	G4	255.646	PCA
63	G5	176.804	PCA
64	H1	75.8492	PCA
65	H12	95.9449	PCA
66	H13	125.568	PCA
67	H2	68.1365	PCA
68	H3	153.745	PCA
69	H5	72.5846	PCA
70	H6	131.768	PCA
71	H7	155.162	PCA
72	H8	110.411	PCA
73	J3	246.217	PCA
74	J5	89.636	PCA
75	J6	43.7192	PCA
76	J7	162.289	PCA
77	J8	122.829	PCA
78	JX1	83.1586	PCA
79	JX2	116.574	PCA
80	JX3	90.3337	PCA
81	K1	116.636	PCA
82	K11	211.62	PCA
83	K2	150.727	PCA
84	K8	203.938	PCA
85	K9	125.751	PCA
86	L1	102.78	PCA
87	L10	179.856	PCA
88	L12	88.6776	PCA
89	L13	198.833	PCA
90	L14	63.8812	PCA
91	L15	173.786	PCA
92	L16	320.423	PCA
93	L17	238.861	PCA
94	L19	24.6077	PCA
95	L2	150.096	PCA
96	L20	173.295	PCA
97	L4	236.578	PCA
98	L5	126.058	PCA
99	L6	133.938	PCA
100	L8	145.807	PCA
101	L9	275.877	PCA
102	LB02	166.932	PCA
103	LB03	283.027	PCA
104	LB05	143.475	PCA
105	LB07	173.541	PCA
106	LB09	248.768	PCA
107	LB14	39.8716	PCA
108	LB15	29.8478	PCA
109	LB16	67.7593	PCA
110	LB17	60.2543	PCA
111	LB18	104.147	PCA
112	M25	227.533	PCA
113	M9	366.087	PCA
114	NY01	144.332	PCA
115	NY02	138.91	PCA
116	NY03	159.401	PCA
117	NY04	22.5208	PCA
118	NY07	118.155	PCA
119	NY08	80.9148	PCA
120	NY11	115.238	PCA
121	NY14	58.9867	PCA
122	NY14-1	221.816	PCA
123	NY15	176.936	PCA
124	NY20	100.577	PCA
125	NY23	27.558	PCA
126	NY24	110.901	PCA
127	NY25	62.4572	PCA
128	WM	115.898	PCA
129	ZS1	288.919	PCA
130	ZS5	31.0485	PCA
131	47	9.76571	PCNA
132	Jiro	28.4665	PCNA
133	75	5.61167	PCNA
134	77	8.09088	PCNA
135	127	1.77173	PCNA
136	Fuyu	16.918	PCNA
137	82YN	6.21188	PCNA
138	82YY	2.45565	PCNA
139	Soushu	0.588387	PCNA
140	Taishuu	29.9749	PCNA
141	Yohou	3.32278	PCNA
Pearson correlation coefficient (r)		r=0.415**

## Sheet: Supplementary Table 2
Supplementary Table 2 Primers used for q-PCR analysis of genes involved in flavonoid biosynthesis.
Gene	Geneid	FORWARD	REVERSE
ANR	evm.TU.contig4466.754	TCCTCATCCTCATCCTCATCCTCAG	GGTGGTGTTGACGGCGTAGC
ANS	evm.TU.contig5828.5	ACATCCCAGCAACAAGCGAGTATG	TCTTTCTCCAGCCTCCCTTCTTCC
C4H	evm.TU.contig22.251	CAGCGTAACTTGGTGGTGGTCTC	CTCGCCGTACACCGTGAACAC
CHI	evm.TU.contig8036.16	AGTACGAAGAGGAGGAGGAAGAAGC	AAGTGAAAGGTGAGGACGGAATGC
CHS	evm.TU.contig2115.175	GGCACATTCTGAGCGAGTACGG	GCCTTCTTCCAGCGACTTCTTCC
DHD/SDH	evm.TU.contig8908.198	CTTCAGCCCTCAGCAACATCTCG	TTGTCGCCTTGATTCGTCTCCATC
F3H	evm.TU.contig4466.49	TGAGGCTATGGGACTTGAGAAGGAG	GGTTGCGGGCATTTCGGGTAG

## Sheet: Supplementary Table 3
Supplementary Table 3 Details of all metabolites.
Compound_ID	Name	Formula	Molecular Weight	RT [min]	Class(Chinese)	InChIKey	CAS
Com_26_neg	Phenprobamate	C10H13NO2	179.216	4.09	Amino Acid And Derivatives	CAMYKONBWHRPDD-UHFFFAOYSA-N	"673-31-4"
Com_124_neg	H-HoArg-OH	C7H16N4O2	188.23	0.807	Amino Acid And Derivatives	BATPBOZTBNNDLN-UHFFFAOYSA-N	"156-86-5"
Com_502_pos	6-Aminohexanoic acid	C6H13NO2	131.173	2.1	Amino Acid And Derivatives	SLXKOJJOQWFEFD-UHFFFAOYSA-N	"1319-82-0"
Com_833_pos	L-arginino-succinate	C10H17N4O6-	289.27	0.84	Amino Acid And Derivatives	-	-
Com_904_pos	Levodopa	C9H11NO4	197.19	1.019	Amino Acid And Derivatives	-	"59-92-7"
Com_881_pos	S-Adenosyl-L-homocysteine	C14H20N6O5S	384.411	1.84	Amino Acid And Derivatives	ZJUKTBDSGOFHSH-WFMPWKQPSA-N	"979-92-0"
Com_4_neg	L-SelenoMethionine	C5H11NO2Se	196.11	18.27	Amino Acid And Derivatives	RJFAYQIBOAGBLC-BYPYZUCNSA-N	"3211-76-5"
Com_6_neg	L-Histidine	C6H9N3O2	155.15	0.76	Amino Acid And Derivatives	HNDVDQJCIGZPNO-YFKPBYRVSA-N	"71-00-1"
Com_7_neg	O-Acetylserine	C5H9NO4	147.13	1.056	Amino Acid And Derivatives	VZXPDPZARILFQX-BYPYZUCNSA-N	"5147-00-2"
Com_10_neg	L-Argininosuccinate	C10H18N4O6	290.273	5.41	Amino Acid And Derivatives	KDZOASGQNOPSCU-WDSKDSINSA-N	"2387-71-5"
Com_52_neg	N-Acetyl-Dl-serine	C5H9NO4	147.129	1.03	Amino Acid And Derivatives	JJIHLJJYMXLCOY-UHFFFAOYSA-N	"97-14-3"
Com_82_neg	N-Acetylalanine	C5H9NO3	131.13	2.15	Amino Acid And Derivatives	KTHDTJVBEPMMGL-VKHMYHEASA-N	"97-69-8"
Com_101_neg	N-Acetyl-L-aspartate	C6H9NO5	175.139	1.65	Amino Acid And Derivatives	OTCCIMWXFLJLIA-BYPYZUCNSA-N	"997-55-7"
Com_112_neg	N-Acetyl-L-methionine	C7H13NO3S	191.25	5.315	Amino Acid And Derivatives	XUYPXLNMDZIRQH-LURJTMIESA-N	"65-82-7"
Com_123_neg	N-Acetylornithine	C7H14N2O3	174.2	0.896	Amino Acid And Derivatives	JRLGPAXAGHMNOL-UHFFFAOYSA-N	"6205-08-9"
Com_126_neg	Ureidosuccinic acid	C5H8N2O5	176.13	1.031	Amino Acid And Derivatives	HLKXYZVTANABHZ-UHFFFAOYSA-N	"923-37-5"
Com_144_neg	Ala-trp	C14H17N3O3	275.303	0.9	Amino Acid And Derivatives	WUGMRIBZSVSJNP-UFBFGSQYSA-N	"16305-75-2"
Com_151_neg	O-Phospho-L-Tyrosine	C9H12NO6P	261.168	0.94	Amino Acid And Derivatives	DCWXELXMIBXGTH-QMMMGPOBSA-N	"21820-51-9"
Com_156_neg	Azetidine-2-carboxylic acid	C4H7NO2	101.1	0.86	Amino Acid And Derivatives	IADUEWIQBXOCDZ-UHFFFAOYSA-N	"2517-04-6"
Com_159_neg	2-Amino-3-hydroxypropionic acid	C3H7NO3	105.09	0.83	Amino Acid And Derivatives	MTCFGRXMJLQNBG-REOHCLBHSA-N	"302-84-1"
Com_178_neg	D-2-Hydroxypentanedioic acid	C5H6Na2O5	192.078	1.49	Amino Acid And Derivatives	LKZIEAUIOCGXBY-FONMRSAGSA-N	"103404-90-6"
Com_186_neg	L-Pyroglutamic acid	C5H7NO3	129.11	1.689	Amino Acid And Derivatives	ODHCTXKNWHHXJC-VKHMYHEASA-N	"98-79-3"
Com_193_neg	N-Acetylphenylalanine	C11H13NO3	207.226	6.82	Amino Acid And Derivatives	CBQJSKKFNMDLON-JTQLQIEISA-N	"2018-61-3"
Com_201_neg	D-Histidine	C6H9N3O2	155.155	0.81	Amino Acid And Derivatives	HNDVDQJCIGZPNO-RXMQYKEDSA-N	"351-50-8"
Com_204_neg	Aspartate	C4H7NO4	133.103	0.85	Amino Acid And Derivatives	CKLJMWTZIZZHCS-REOHCLBHSA-N	"617-45-8"
Com_205_neg	Dl-Glutamic acid	C5H9NO4	147.129	0.87	Amino Acid And Derivatives	OVBPIULPVIDEAO-LBPRGKRZSA-N	"617-65-2"
Com_208_neg	DL-o-Tyrosine	C9H11NO3	181.189	1.81	Amino Acid And Derivatives	WRFPVMFCRNYQNR-UHFFFAOYSA-N	"2370-61-8"
Com_212_neg	Aminomalonic acid	C3H5NO4	119.022	0.88	Amino Acid And Derivatives	JINBYESILADKFW-UHFFFAOYSA-N	"1068-84-4"
Com_246_neg	Allysine	C6H11NO3	145.074	1.11	Amino Acid And Derivatives	GFXYTQPNNXGICT-UHFFFAOYSA-N	"1962-83-0"
Com_247_neg	4-Hydroxyisoleucine	C6H13NO3	147.172	1.038	Amino Acid And Derivatives	OSCCDBFHNMXNME-DSDZBIDZSA-N	"781658-23-9"
Com_249_neg	L-Cycloserine	C3H6N2O2	102.09	0.8	Amino Acid And Derivatives	DYDCUQKUCUHJBH-REOHCLBHSA-N	"339-72-0"
Com_262_neg	D-Glutamic acid	C5H9NO4	147.129	2.31	Amino Acid And Derivatives	WHUUTDBJXJRKMK-VKHMYHEASA-N	"6893-26-1"
Com_263_neg	Creatine	C4H9N3O2	131.133	1.95	Amino Acid And Derivatives	CVSVTCORWBXHQV-UHFFFAOYSA-N	"57-00-1"
Com_271_neg	L-Homoserine	C4H9NO3	119.119	1.9	Amino Acid And Derivatives	UKAUYVFTDYCKQA-VKHMYHEASA-N	"672-15-1"
Com_287_neg	N-Acetyl-L-glutamic acid	C7H11NO5	189.166	1.81	Amino Acid And Derivatives	RFMMMVDNIPUKGG-YFKPBYRVSA-N	"1188-37-0"
Com_317_neg	L-Proline	C5H9NO2	115.131	0.94	Amino Acid And Derivatives	ONIBWKKTOPOVIA-BYPYZUCNSA-N	"147-85-3"
Com_318_neg	Ala-Gln	C8H15N3O4	217.22	0.85	Amino Acid And Derivatives	HJCMDXDYPOUFDY-WHFBIAKZSA-N	"39537-23-0"
Com_331_neg	L-Threonine	C4H9NO3	119.119	0.888	Amino Acid And Derivatives	AYFVYJQAPQTCCC-GBXIJSLDSA-N	"72-19-5"
Com_333_neg	L-Asparagine	C4H8N2O3	132.12	0.843	Amino Acid And Derivatives	DCXYFEDJOCDNAF-REOHCLBHSA-N	"70-47-3"
Com_334_neg	L-Glutamine	C5H10N2O3	146.14	0.868	Amino Acid And Derivatives	ZDXPYRJPNDTMRX-VKHMYHEASA-N	"56-85-9"
Com_405_neg	O-Phospho-L-serine	C3H8NO6P	185.072	1.03	Amino Acid And Derivatives	BZQFBWGGLXLEPQ-REOHCLBHSA-N	"407-41-0"
Com_411_neg	S-Methylglutathione	C11H19N3O6S	321.1	1.12	Amino Acid And Derivatives	QTQDDTSVRVWHMO-BQBZGAKWSA-N	"2922-56-7"
Com_412_neg	3-N-Methyl-L-histidine	C7H11N3O2	169.181	0.85	Amino Acid And Derivatives	JDHILDINMRGULE-LURJTMIESA-N	"368-16-1"
Com_415_neg	5-oxoproline	C5H7NO3	129.043	1.63	Amino Acid And Derivatives	ODHCTXKNWHHXJC-VKHMYHEASA-N	"149-87-1"
Com_420_neg	Guanidineacetic acid	C3H7N3O2	117.054	1.13	Amino Acid And Derivatives	BPMFZUMJYQTVII-UHFFFAOYSA-N	"352-97-6"
Com_431_pos	L-Alanyl-L-leucine	C9H18N2O3	202.251	4.45	Amino Acid And Derivatives	RDIKFPRVLJLMER-BQBZGAKWSA-N	"3303-34-2"
Com_432_pos	L-Saccharopine	C11H20N2O6	276.286	1.03	Amino Acid And Derivatives	ZDGJAHTZVHVLOT-YUMQZZPRSA-N	"997-68-2"
Com_443_pos	Sarcosine	C3H7NO2	89.093	0.9	Amino Acid And Derivatives	FSYKKLYZXJSNPZ-UHFFFAOYSA-N	"107-97-1"
Com_455_pos	Aspartic Acid	C4H7NO4	133.103	0.84	Amino Acid And Derivatives	CKLJMWTZIZZHCS-REOHCLBHSA-N	"6899-03-2"
Com_456_pos	Ala-gly	C5H10N2O3	146.144	0.84	Amino Acid And Derivatives	CXISPYVYMQWFLE-VKHMYHEASA-N	"687-69-4"
Com_457_pos	Gly-Phe	C11H14N2O3	222.24	4.88	Amino Acid And Derivatives	JBCLFWXMTIKCCB-VIFPVBQESA-N	"3321-03-7"
Com_458_pos	glutathione disulfide	C20H32N6O12S2	612.631	1.81	Amino Acid And Derivatives	YPZRWBKMTBYPTK-BJDJZHNGSA-N	"27025-41-8"
Com_459_pos	Histidine	C6H9N3O2	155.15	0.81	Amino Acid And Derivatives	HNDVDQJCIGZPNO-YFKPBYRVSA-N	"4998-57-6"
Com_460_pos	Homocysteic acid	C4H9NO5S	183.18	1.83	Amino Acid And Derivatives	VBOQYPQEPHKASR-UHFFFAOYSA-N	"1001-13-4"
Com_461_pos	Homoserine	C4H9NO3	119.119	0.9	Amino Acid And Derivatives	UKAUYVFTDYCKQA-VKHMYHEASA-N	"1927-25-9"
Com_471_pos	N2-Acetyl-L-lysine	C8H16N2O3	188.224	1.03	Amino Acid And Derivatives	VEYYWZRYIYDQJM-ZETCQYMHSA-N	"1946-82-3"
Com_473_pos	N-Methyl-a-aminoisobutyric acid	C5H11NO2	117.146	1.22	Amino Acid And Derivatives	QCHPKSFMDHPSNR-UHFFFAOYSA-N	"2566-34-9"
Com_475_pos	N-Acetyl-D-phenylalanine	C11H13NO3	207.226	4.1	Amino Acid And Derivatives	CBQJSKKFNMDLON-SNVBAGLBSA-N	"10172-89-1"
Com_479_pos	N-acetylglycine	C4H7NO3	117.043	0.91	Amino Acid And Derivatives	OKJIRPAQVSHGFK-UHFFFAOYSA-N	"543-24-8"
Com_482_pos	Asp-glu	C9H14N2O7	262.217	0.96	Amino Acid And Derivatives	CKAJHWFHHFSCDT-UHFFFAOYSA-N	"6157-06-8"
Com_483_pos	L-Hydroxylysine	C6H14N2O3	163.195	0.9	Amino Acid And Derivatives	YSMODUONRAFBET-UHNVWZDZSA-N	"1190-94-9"
Com_484_pos	Dl-3-Hydroxynorvaline	C5H11NO3	133.146	0.85	Amino Acid And Derivatives	LGVJIYCMHMKTPB-UHFFFAOYSA-N	"2280-42-4"
Com_485_pos	D-Homocysteine	C4H9NO2S	135.185	1.86	Amino Acid And Derivatives	FFFHZYDWPBMWHY-GSVOUGTGSA-N	"454-28-4"
Com_487_pos	Cycloleucine	C6H11NO2	129.157	0.84	Amino Acid And Derivatives	NILQLFBWTXNUOE-UHFFFAOYSA-N	"52-52-8"
Com_497_pos	N-Acetylputrescine	C6H14N2O	130.188	0.75	Amino Acid And Derivatives	KLZGKIDSEJWEDW-UHFFFAOYSA-N	"18233-70-0"
Com_498_pos	N-Acetyl-L-valine	C7H13NO3	159.183	0.96	Amino Acid And Derivatives	IHYJTAOFMMMOPX-LURJTMIESA-N	"96-81-1"
Com_523_pos	Dl-Alanyl-glycine	C5H10N2O3	146.144	0.84	Amino Acid And Derivatives	CXISPYVYMQWFLE-UHFFFAOYSA-N	"1188-01-8"
Com_526_pos	DL-Leucine	C6H13NO2	131.173	2.3	Amino Acid And Derivatives	ROHFNLRQFUQHCH-UHFFFAOYSA-N	"328-39-2"
Com_527_pos	Dl-Norleucine	C6H13NO2	131.173	0.9	Amino Acid And Derivatives	LRQKBLKVPFOOQJ-UHFFFAOYSA-N	"616-06-8"
Com_528_pos	Proline	C5H9NO2	115.131	0.96	Amino Acid And Derivatives	ONIBWKKTOPOVIA-BYPYZUCNSA-N	"609-36-9"
Com_529_pos	Valine	C5H11NO2	117.146	1.09	Amino Acid And Derivatives	KZSNJWFQEVHDMF-BYPYZUCNSA-N	"516-06-3"
Com_530_pos	Glutamine	C5H10N2O3	146.145	0.81	Amino Acid And Derivatives	ZDXPYRJPNDTMRX-VKHMYHEASA-N	"585-21-7"
Com_538_pos	1-Methylhistidine	C7H11N3O2	169.18	0.84	Amino Acid And Derivatives	BRMWTNUJHUMWMS-UHFFFAOYSA-N	"332-80-9"
Com_540_pos	gamma-Glutamylglutamic acid	C10H16N2O7	276.243	1.05	Amino Acid And Derivatives	OWQDWQKWSLFFFR-WDSKDSINSA-N	"1116-22-9"
Com_542_pos	Trimethyllysine	C9H21N2O2	189.275	1.03	Amino Acid And Derivatives	MXNRLFUSFKVQSK-QMMMGPOBSA-O	"66989-56-8"
Com_544_pos	Pipecolic acid	C6H11NO2	129.16	1.042	Amino Acid And Derivatives	HXEACLLIILLPRG-UHFFFAOYSA-N	"535-75-1"
Com_545_pos	L-Pipecolate	C6H11NO2	129.16	1.049	Amino Acid And Derivatives	HXEACLLIILLPRG-YFKPBYRVSA-N	"3105-95-1"
Com_546_pos	Glutathione	C10H17N3O6S	307.32	1.51	Amino Acid And Derivatives	RWSXRVCMGQZWBV-WDSKDSINSA-N	"70-18-8"
Com_559_pos	2-Aminoadipic acid	C6H11NO4	161.1	0.95	Amino Acid And Derivatives	OYIFNHCXNCRBQI-UHFFFAOYSA-N	"1118-90-7"
Com_567_pos	Glycyl-L-leucine	C8H16N2O3	188.22	4.466	Amino Acid And Derivatives	DKEXFJVMVGETOO-LURJTMIESA-N	"869-19-2"
Com_568_pos	L-Alanine	C3H7NO2	89.09	0.86	Amino Acid And Derivatives	QNAYBMKLOCPYGJ-REOHCLBHSA-N	"56-41-7"
Com_569_pos	L-aspartic Acid	C4H7NO4	133.1	0.86	Amino Acid And Derivatives	CKLJMWTZIZZHCS-REOHCLBHSA-N	"56-84-8"
Com_570_pos	DL-Citrulline	C6H13N3O3	175.19	0.9	Amino Acid And Derivatives	RHGKLRLOHDJJDR-UHFFFAOYSA-N	"627-77-0"
Com_572_pos	L-Hydroxyproline	C5H9NO3	131.13	0.88	Amino Acid And Derivatives	PMMYEEVYMWASQN-DMTCNVIQSA-N	"51-35-4"
Com_573_pos	D-Proline	C5H9NO2	115.13	0.967	Amino Acid And Derivatives	ONIBWKKTOPOVIA-SCSAIBSYSA-N	"344-25-2"
Com_574_pos	L-arginine	C6H14N4O2	174.2	0.794	Amino Acid And Derivatives	ODKSFYDXXFIFQN-BYPYZUCNSA-N	"74-79-3"
Com_575_pos	L-cysteine	C3H7NO2S	121.16	0.88	Amino Acid And Derivatives	XUJNEKJLAYXESH-REOHCLBHSA-N	"52-90-4"
Com_604_pos	Glycine	C2H5NO2	75.07	0.88	Amino Acid And Derivatives	DHMQDGOQFOQNFH-UHFFFAOYSA-N	"56-40-6"
Com_605_pos	4-Aminobutyric acid	C4H9NO2	103.12	0.864	Amino Acid And Derivatives	BTCSSZJGUNDROE-UHFFFAOYSA-N	"56-12-2"
Com_607_pos	isoleucine	C6H13NO2	131.17	2.11	Amino Acid And Derivatives	AGPKZVBTJJNPAG-UHFFFAOYSA-N	"73-32-5"
Com_608_pos	D-glutamine	C5H10N2O3	146.14	0.86	Amino Acid And Derivatives	ZDXPYRJPNDTMRX-GSVOUGTGSA-N	"5959-95-5"
Com_609_pos	L-Citrulline	C6H13N3O3	175.19	0.89	Amino Acid And Derivatives	RHGKLRLOHDJJDR-BYPYZUCNSA-N	"372-75-8"
Com_610_pos	L-Leucine	C6H13NO2	131.17	2.32	Amino Acid And Derivatives	ROHFNLRQFUQHCH-YFKPBYRVSA-N	"61-90-5"
Com_611_pos	L-Ornithine	C5H12N2O2	132.16	0.762	Amino Acid And Derivatives	AHLPHDHHMVZTML-BYPYZUCNSA-N	"70-26-8"
Com_639_pos	D-Serine	C3H7NO3	105.09	0.851	Amino Acid And Derivatives	MTCFGRXMJLQNBG-UWTATZPHSA-N	"312-84-5"
Com_640_pos	L-Leucyl-L-alanine	C9H18N2O3	202.25	3	Amino Acid And Derivatives	HSQGMTRYSIHDAC-BQBZGAKWSA-N	"7298-84-2"
Com_641_pos	L-Dihydroorotic acid	C5H6N2O4	158.112	0.92	Amino Acid And Derivatives	UFIVEPVSAGBUSI-REOHCLBHSA-N	"5988-19-2"
Com_642_pos	beta-Alanine	C3H7NO2	89.093	0.8	Amino Acid And Derivatives	UCMIRNVEIXFBKS-UHFFFAOYSA-N	"107-95-9"
Com_644_pos	D-Threonine	C4H9NO3	119.119	0.86	Amino Acid And Derivatives	AYFVYJQAPQTCCC-STHAYSLISA-N	"632-20-2"
Com_646_pos	D-Phenylalanine	C9H11NO2	165.19	4.106	Amino Acid And Derivatives	COLNVLDHVKWLRT-MRVPVSSYSA-N	"673-06-3"
Com_649_pos	DL-Norvaline	C5H11NO2	117.15	1.068	Amino Acid And Derivatives	SNDPXSYFESPGGJ-UHFFFAOYSA-N	"760-78-1"
Com_651_pos	L-serine	C3H7NO3	105.093	0.846	Amino Acid And Derivatives	MTCFGRXMJLQNBG-REOHCLBHSA-N	"56-45-1"
Com_656_pos	L-Valine	C5H11NO2	117.146	1.2	Amino Acid And Derivatives	KZSNJWFQEVHDMF-BYPYZUCNSA-N	"72-18-4"
Com_659_pos	Phenylacetylglutamine	C13H16N2O4	264.277	0.94	Amino Acid And Derivatives	JFLIEFSWGNOPJJ-JTQLQIEISA-N	"28047-15-6"
Com_664_pos	Lysine butyrate	C10H22N2O4	234.1	0.89	Amino Acid And Derivatives	RAQUISHGVNOAMH-JEDNCBNOSA-N	"80407-71-2"
Com_669_pos	Alanine	C3H7NO2	89.094	0.86	Amino Acid And Derivatives	QNAYBMKLOCPYGJ-REOHCLBHSA-N	"338-69-2"
Com_671_pos	Nepsilon-Acetyl-L-lysine	C8H16N2O3	188.22	1.304	Amino Acid And Derivatives	DTERQYGMUDWYAZ-ZETCQYMHSA-N	"692-04-6"
Com_672_pos	N-Methylsarcosine	C4H9NO2	103.12	0.9	Amino Acid And Derivatives	FFDGPVCHZBVARC-UHFFFAOYSA-N	"1118-68-9"
Com_673_pos	3-Amino-2-methylpropanoic acid	C4H9NO2	103.12	0.931	Amino Acid And Derivatives	QCHPKSFMDHPSNR-UHFFFAOYSA-N	"144-90-1"
Com_674_pos	H-Gly-Pro-OH	C7H12N2O3	172.18	1.035	Amino Acid And Derivatives	KZNQNBZMBZJQJO-YFKPBYRVSA-N	"704-15-4"
Com_675_pos	L-Homocitrulline	C7H15N3O3	189.21	0.972	Amino Acid And Derivatives	XIGSAGMEBXLVJJ-YFKPBYRVSA-N	"1190-49-4"
Com_676_pos	L-Glutamic acid	C5H9NO4	147.13	0.886	Amino Acid And Derivatives	WHUUTDBJXJRKMK-VKHMYHEASA-N	"56-86-0"
Com_677_pos	H-Abu-OH	C4H9NO2	103.12	0.947	Amino Acid And Derivatives	QWCKQJZIFLGMSD-VKHMYHEASA-N	"1492-24-6"
Com_706_pos	trans-3-Hydroxy-L-proline	C5H9NO3	131.13	2.14	Amino Acid And Derivatives	BJBUEDPLEOHJGE-IMJSIDKUSA-N	"4298-08-2"
Com_707_pos	Val-Ser	C8H16N2O4	204.224	1.01	Amino Acid And Derivatives	STTYIMSDIYISRG-WDSKDSINSA-N	"13588-94-8"
Com_709_pos	4-Acetamidobutyric Acid	C6H11NO3	145.156	1.03	Amino Acid And Derivatives	UZTFMUBKZQVKLK-UHFFFAOYSA-N	"3025-96-5"
Com_714_pos	Stachydrine	C7H13NO2	143.18	1.008	Amino Acid And Derivatives	CMUNUTVVOOHQPW-LURJTMIESA-N	"471-87-4"
Com_722_pos	5-Aminovaleric acid	C5H11NO2	117.079	18.27	Amino Acid And Derivatives	JJMDCOVWQOJGCB-UHFFFAOYSA-N	"660-88-8"
Com_724_pos	Asp-phe	C13H16N2O5	280.106	5.12	Amino Acid And Derivatives	YZQCXOFQZKCETR-UWVGGRQHSA-N	"13433-09-5"
Com_729_pos	Oxidized glutathione	C20H32N6O12S2	630.646	1.06	Amino Acid And Derivatives	YPZRWBKMTBYPTK-BJDJZHNGSA-N	"121-24-4"
Com_730_pos	Glu-Glu	C10H14N2O7	276.243	0.99	Amino Acid And Derivatives	KOSRFJWDECSPRO-WDSKDSINSA-N	"3929-61-1"
Com_732_pos	DL-Glutamine	C5H10N2O3	146.14	0.84	Amino Acid And Derivatives	ZDXPYRJPNDTMRX-UHFFFAOYSA-N	"6899-04-3"
Com_734_pos	L-lysine	C6H14N2O2	146.19	0.74	Amino Acid And Derivatives	KDXKERNSBIXSRK-YFKPBYRVSA-N	"56-87-1"
Com_744_pos	Viscumamide	C30H55N5O5	565.79	6.83	Amino Acid And Derivatives	KACXIDDXMHJUSH-UHFFFAOYSA-N	-
Com_754_pos	L-Homocystine	C8H16N2O4S2	268.354	2.5	Amino Acid And Derivatives	ZTVZLYBCZNMWCF-WDSKDSINSA-N	"626-72-2"
Com_767_pos	SDMA	C8H18N4O2	202.25	0.913	Amino Acid And Derivatives	HVPFXCBJHIIJGS-LURJTMIESA-N	"30344-00-4"
Com_778_pos	Phe-Pro	C14H18N2O3	262.304	5.58	Amino Acid And Derivatives	WEQJQNWXCSUVMA-RYUDHWBXSA-N	"7669-65-0"
Com_790_pos	gamma-Glu-Leu	C11H20N2O5	260.287	5.17	Amino Acid And Derivatives	MYFMARDICOWMQP-YUMQZZPRSA-N	"2566-39-4"
Com_797_pos	N-Acetyl-L-leucine	C8H15NO3	173.21	1.04	Amino Acid And Derivatives	WXNXCEHXYPACJF-ZETCQYMHSA-N	"1188-21-2"
Com_798_pos	2-Phenylglycine	C8H9NO2	151.163	2.78	Amino Acid And Derivatives	ZGUNAGUHMKGQNY-UHFFFAOYSA-N	"2835-06-5"
Com_800_pos	N-Acetyl-Dl-glutamic acid	C7H11NO5	189.166	1.84	Amino Acid And Derivatives	RFMMMVDNIPUKGG-UHFFFAOYSA-N	"5817-08-3"
Com_802_pos	N-Acetyl-L-histidine	C8H11N3O3	197.191	1	Amino Acid And Derivatives	KBOJOGQFRVVWBH-ZETCQYMHSA-N	"2497-02-1"
Com_812_pos	(5-L-Glutamyl)-L-amino acid	C8H14N2O5	218.09	1.01	Amino Acid And Derivatives	RITKHVBHSGLULN-WHFBIAKZSA-N	"5875-41-2"
Com_819_pos	DL-threo-beta-Methylaspartic acid	C5H9NO4	147.129	0.89	Amino Acid And Derivatives	LXRUAYBIUSUULX-UHFFFAOYSA-N	-
Com_821_pos	Dl-2-Aminooctanoic Acid	C8H17NO2	159.226	1.23	Amino Acid And Derivatives	AKVBCGQVQXPRLD-UHFFFAOYSA-N	"644-90-6"
Com_823_pos	S-Methyl-L-cysteine	C4H9NO2S	135.185	1.04	Amino Acid And Derivatives	IDIDJDIHTAOVLG-VKHMYHEASA-N	"1187-84-4"
Com_836_pos	O-Acetyl-L-homoserine	C6H11NO4	197.617	1	Amino Acid And Derivatives	FCXZBWSIAGGPCB-YFKPBYRVSA-N	"250736-84-6"
Com_839_pos	Nicotianamine	C12H21N3O6	303.312	0.86	Amino Acid And Derivatives	KRGPXXHMOXVMMM-CIUDSAMLSA-N	"34441-14-0"
Com_852_pos	D-Asparagine	C4H8N2O3	132.118	0.96	Amino Acid And Derivatives	DCXYFEDJOCDNAF-UWTATZPHSA-N	"2058-58-4"
Com_859_pos	Lysine	C6H14N2O2	146.188	0.85	Amino Acid And Derivatives	KDXKERNSBIXSRK-YFKPBYRVSA-N	"70-54-2"
Com_872_pos	D-(+)-Octopine	C9H18N4O4	246.264	0.73	Amino Acid And Derivatives	IMXSCCDUAFEIOE-RITPCOANSA-N	"34522-32-2"
Com_877_pos	Leucine	C6H13NO2	131.175	2.1	Amino Acid And Derivatives	ROHFNLRQFUQHCH-UHFFFAOYSA-N	"26782-71-8"
Com_882_pos	Homocysteine	C4H9NO2S	135.185	0.84	Amino Acid And Derivatives	FFFHZYDWPBMWHY-UHFFFAOYSA-N	"454-29-5"
Com_883_pos	L-Methionine	C5H11NO2S	149.212	1.38	Amino Acid And Derivatives	FFEARJCKVFRZRR-BYPYZUCNSA-N	"63-68-3"
Com_886_pos	S-Sulfo-L-cysteine	C3H7NO5S2	201.221	0.98	Amino Acid And Derivatives	NOKPBJYHPHHWAN-REOHCLBHSA-N	"1637-71-4"
Com_905_pos	L-Phenylalanine	C9H11NO2	165.19	4.108	Amino Acid And Derivatives	COLNVLDHVKWLRT-QMMMGPOBSA-N	"63-91-2"
Com_99_neg	D-Panthotenate	C9H17NO5	219.235	4.59	Amino Acid And Derivatives	SNPLKNRPJHDVJA-ZETCQYMHSA-N	"79-83-4"
Com_537_pos	S-ribosyl-L-homocysteine	C9H17NO6S	267.3	0.91	Amino Acid And Derivatives	IQFWYNFDWRYSRA-OEQWSMLSSA-N	-
Com_543_pos	L-Tryptophan	C11H12N2O2	204.23	4.894	Amino Acid And Derivatives	QIVBCDIJIAJPQS-VIFPVBQESA-N	"73-22-3"
Com_600_pos	N-Hydroxy-L-tryptophan	C11H12N2O3	220.225	2.66	Amino Acid And Derivatives	PNBGTYVVHKDDFM-JTQLQIEISA-N	"87843-31-0"
Com_781_pos	N-Hydroxyl-tryptamine	C10H12N2O	176.215	0.88	Amino Acid And Derivatives	SNIXRMIHFOIVBB-UHFFFAOYSA-N	"4761-34-6"
Com_799_pos	N-Acetyltryptamine	C12H14N2O	202.252	18.29	Amino Acid And Derivatives	NVUGEQAEQJTCIX-UHFFFAOYSA-N	"1016-47-3"
Com_908_pos	5-Methyl-dl-tryptophan	C12H14N2O2	218.252	1.06	Amino Acid And Derivatives	HUNCSWANZMJLPM-UHFFFAOYSA-N	"951-55-3"
Com_19_neg	3-(2-Naphthyl)-D-Alanine	C13H13NO2	215.248	6.22	Amino Acid And Derivatives	-	"76985-09-6"
Com_142_neg	carbamaoyl asparatate	-	-	1.07	Amino Acid And Derivatives	-	-
Com_209_neg	alpha-Amino-beta-(3-indolyl)-propionic acid	C11H12N2O2	204.225	4.91	Amino Acid And Derivatives	-	"54-12-6"
Com_265_neg	3-(6-Hydroxy-3,4-dioxo-1,5-cyclohexadien-1-yl)-L-alanine	-	211.1	3.14	Amino Acid And Derivatives	-	"135791-48-9"
Com_293_neg	N-[(Tert-butoxy)carbonyl]-L-tryptophan	C16H20N2O4	304.341	18.31	Amino Acid And Derivatives	-	"13139-14-5"
Com_371_neg	N alpha-Acetyl-L-glutamine	C7H12N2O4	188.08	7.4	Amino Acid And Derivatives	-	"2490-97-3"
Com_433_pos	L-Methionine sulfone	C5H11NO4S	181.21	1.84	Amino Acid And Derivatives	-	"7314-32-1"
Com_434_pos	L-Cysteine-glutathione gisulfide	C13H22N4O8S2	426.466	0.96	Amino Acid And Derivatives	-	"13081-14-6"
Com_450_pos	Nε,Nε,Nε-trimethyllysine	C9H20N2O2	188.267	0.76	Amino Acid And Derivatives	-	"19253-88-4"
Com_472_pos	Nε-(1-Carboxymethyl)-L-lysine	C8H16N2O4	204.224	0.84	Amino Acid And Derivatives	-	"5746-04-3"
Com_474_pos	N-Methyl-L-arginine hydrochloride	C7H17ClN4O2	224.688	0.95	Amino Acid And Derivatives	-	"156706-47-7"
Com_560_pos	Aspartic acid di-O-glucoside	-	457.1	0.97	Amino Acid And Derivatives	-	-
Com_563_pos	N alpha-Acetyl-L-Arginine	C8H16N4O3	216.238	1.04	Amino Acid And Derivatives	-	"155-84-0"
Com_595_pos	beta-Alanine methyl ester hydrochloride	C4H10ClNO2	139.58	0.98	Amino Acid And Derivatives	-	"3196-73-4"
Com_650_pos	2-Amino-4-(methylthio)butyric acid	C5H11NO2S	149.211	1.46	Amino Acid And Derivatives	-	"59-51-8"
Com_842_pos	NG,NG-Dimethyl-L-arginine	C8H20Cl2N4O2	202.254	0.93	Amino Acid And Derivatives	-	"220805-22-1"
Com_896_pos	(-)-N-[3',4'-Dihydroxy-(E)-cinnamoyl]-L-glutamic acid	C14H15N1O7	309.271	16.07	Amino Acid And Derivatives	-	"860295-23-4"
Com_727_pos	2-Phenylethylamine	C8H11N	121.18	4.584	Amines	BHHGXPLMPWCGHP-UHFFFAOYSA-N	"64-04-0"
Com_439_pos	1,5-Diaminopentane	C5H14N2	102.116	0.83	Amines	-	"462-94-2"
Com_499_pos	N1-Acetylspermine	C12H28N4O	244.377	0.88	Amines	GUNURVWAJRRUAV-UHFFFAOYSA-N	"25593-72-0"
Com_5_neg	Choline bitartrate	C9H19NO7	253.25	0.97	Amines	QWJSAWXRUVVRLH-UHFFFAOYSA-M	"87-67-2"
Com_444_pos	Spermidine	C7H19N3	145.246	0.68	Amines	ATHGHQPFGPMSJY-UHFFFAOYSA-N	"124-20-9"
Com_496_pos	Histamine	C5H9N3	111.145	1.04	Amines	NTYJJOPFIAHURM-UHFFFAOYSA-N	"51-45-6"
Com_515_pos	Agmatine	C5H14N4	130.1	0.92	Amines	QYPPJABKJHAVHS-UHFFFAOYSA-N	"306-60-5"
Com_519_pos	Histidinol	C6H11N3O	141.1	0.72	Amines	FRCAFNBBXRWXQA-XRIGFGBMSA-N	"4836-52-6"
Com_532_pos	Cyclen	C8H20N4	172.27	0.71	Amines	QBPPRVHXOZRESW-UHFFFAOYSA-N	"294-90-6"
Com_541_pos	4-D-Hydroxysphinganine	C18H39NO3	317.507	9.54	Amines	AERBNCYCJBRYDG-KSZLIROESA-N	"554-62-1"
Com_579_pos	Diethanolamine	C4H11NO2	105.136	0.84	Amines	ZBCBWPMODOFKDW-UHFFFAOYSA-N	"111-42-2"
Com_838_pos	N-Lauryldiethanolamine	C16H35NO2	273.455	9.62	Amines	NKFNBVMJTSYZDV-UHFFFAOYSA-N	"1541-67-9"
Com_846_pos	Methylguanidine	C2H7N3	73.0971	0.84	Amines	VJQCNCOGZPSOQZ-UHFFFAOYSA-N	"471-29-4"
Com_885_pos	Spermidine derivative	C8H21N3O6	255.27	14.85	Amines	MECYIXFASQOKTI-UHFFFAOYSA-N	-
Com_437_pos	N', N''-Caffeoyl, feruloylputrescine	-	-	0.98	Amines	-	-
Com_438_pos	N',N'',N'''-Di-p-hydroxybenxoyl, feruloylagmatine	-	-	6.7	Amines	-	-
Com_469_pos	N',N'',N'''-Di-p-coumaroyl, p-hydroxybenxoylagmatine	-	-	12.92	Amines	-	-
Com_536_pos	N', N''-p-hydroxybenxoyl,sinapoylcadaverine	-	-	0.81	Amines	-	-
Com_547_pos	5-Sulfanyl-1-pentanesulfonamide	C5H13NO2S2	183.29	15.17	Amines	-	-
Com_100_neg	Oxyresveratrol	C14H12O4	244.24	6.97	Phenylpropanoids and polyketides	PDHAOJSHSJQANO-OWOJBTEDSA-N	"29700-22-9"
Com_150_neg	P-Coumaryl Alcohol	C9H10O2	150.174	1.04	Phenylpropanoids and polyketides	NGSWKAQJJWESNS-ZZXKWVIFSA-N	"3690-05-9"
Com_337_neg	4'-Methoxyresveratrol	C15H14O3	242.27	9.84	Phenylpropanoids and polyketides	IHVRWFJGOIWMGC-NSCUHMNNSA-N	"33626-08-3"
Com_372_neg	Polydatin	C20H22O8	390.38	6.543	Phenylpropanoids and polyketides	HSTZMXCBWJGKHG-CUYWLFDKSA-N	"65914-17-2"
Com_424_neg	Bisdemethoxycurcumin	C19H16O4	308.328	6.53	Phenylpropanoids and polyketides	PREBVFJICNPEKM-YDWXAUTNSA-N	"33171-05-0"
Com_521_pos	Caffeic aldehyde	C9H8O3	164.1	1.84	Phenylpropanoids and polyketides	AXMVYSVVTMKQSL-OWOJBTEDSA-N	-
Com_779_pos	p-Coumaraldehyde	C9H8O2	148.159	0.89	Phenylpropanoids and polyketides	CJXMVKYNVIGQBS-OWOJBTEDSA-N	"2538-87-6"
Com_267_neg	E-3,4,5'-Trihydroxy-3'-glucopyranosylstilbene	C20H22O9	406.4	6.23	Phenylpropanoids and polyketides	-	"29884-49-9"
Com_46_neg	Methyl 4-hydroxycinnamate	C10H10O3	178.18	8.76	Phenylpropanoids	NGSWKAQJJWESNS-ZZXKWVIFSA-N	"19367-38-5"
Com_62_neg	Isoscopoletin	C10H8O4	192.168	6.759	Phenylpropanoids	SYTYLPHCLSSCOJ-UHFFFAOYSA-N	"776-86-3"
Com_64_neg	Calceolarioside B	C23H26O11	478.446	6.67	Phenylpropanoids	LFKQVVDFNHDYNK-FOXCETOMSA-N	"105471-98-5"
Com_480_pos	Scopolin	C16H18O9	354.096	5.51	Phenylpropanoids	SGTCGCCQZOUMJJ-YMILTQATSA-N	"531-44-2"
Com_41_neg	Sulfosalicylic acid	C7H6O6S	218.184	1.66	Benzene and substituted derivatives	YCPXWRQRBFJBPZ-UHFFFAOYSA-N	"97-05-2"
Com_45_neg	Lawsone	C10H6O3	174.15	7.96	Benzene and substituted derivatives	WVCHIGAIXREVNS-UHFFFAOYSA-N	"83-72-7"
Com_108_neg	Cinnamyl acetate	C11H12O2	176.21	0.89	Benzene and substituted derivatives	WJSDHUCWMSHDCR-VMPITWQZSA-N	"103-54-8"
Com_240_neg	Shogaol	C17H24O3	276.371	12.09	Benzene and substituted derivatives	OQWKEEOHDMUXEO-BQYQJAHWSA-N	"555-66-8"
Com_306_neg	Ethylparaben	C9H10O3	166.17	8.703	Benzene and substituted derivatives	NUVBSKCKDOMJSU-UHFFFAOYSA-N	"120-47-8"
Com_384_neg	4-Ethylphenol	C8H10O	122.16	7.42	Benzene and substituted derivatives	HXDOZKJGKXYMEW-UHFFFAOYSA-N	"123-07-9"
Com_422_neg	Propylparaben	C10H12O3	180.2	9.67	Benzene and substituted derivatives	QELSKZZBTMNZEB-UHFFFAOYSA-N	"94-13-3"
Com_429_neg	Pyrogallol	C6H6O3	126.11	2.787	Benzene and substituted derivatives	WQGWDDDVZFFDIG-UHFFFAOYSA-N	"87-66-1"
Com_467_pos	6-Paradol	C17H26O3	278.39	12.85	Benzene and substituted derivatives	CZNLTCTYLMYLHL-UHFFFAOYSA-N	"27113-22-0"
Com_613_pos	Benzamidine	C7H8N2	120.152	4.09	Benzene and substituted derivatives	LZCZIHQBSCVGRD-UHFFFAOYSA-N	"618-39-3"
Com_678_pos	Anise oil	C14H18O3	234.291	15.13	Benzene and substituted derivatives	RUVINXPYWBROJD-ONEGZZNKSA-N	"8007-70-3"
Com_210_neg	2'-Hydroxyacetophenone	C8H8O2	136.148	18.287	Benzene and substituted derivatives	JECYUBVRTQDVAT-UHFFFAOYSA-N	"118-93-4"
Com_330_neg	4-Hydroxy-3-methoxyphenylglycol sulfate potassium salt	C9H11KO7S	302.343	0.92	Benzene and substituted derivatives	-	"71324-20-4"
Com_47_neg	Methyl protocatechuate	C8H8O4	168.15	6.97	Benzoic acids and derivatives	CUFLZUDASVUNOE-UHFFFAOYSA-N	"2150-43-8"
Com_776_pos	1,2-Benzenedicarboxylic acid	C8H6O4	166.131	4.11	Benzoic acids and derivatives	XNGIFLGASWRNHJ-UHFFFAOYSA-N	"88-99-3"
Com_116_neg	Terephthalic acid	C8H6O4	166.13	5.801	Benzoic acids and derivatives	KKEYFWRCBNTPAC-UHFFFAOYSA-N	"100-21-0"
Com_84_neg	2-(Formylamino)benzoic acid	C8H7NO3	165.043	5.47	Benzoic acids and derivatives	-	"3342-77-6"
Com_85_neg	Anthranilate O-hexosyl-O-hexoside	-	461.1	0.98	Benzoic acids and derivatives	-	-
Com_248_neg	Pyridoxal 5-phosphate monohydrate	C8H12NO7P	265.16	1.7	Pyridines and derivatives	NGVDGCNFYWLIFO-UHFFFAOYSA-N	"41468-25-1"
Com_548_pos	4-Pyridoxate	C8H9NO4	183.161	2.91	Pyridines and derivatives	HXACOUQIXZGNBF-UHFFFAOYSA-N	"82-82-6"
Com_813_pos	Picolinic acid	C6H5NO2	123.11	1.467	Pyridines and derivatives	SIOXPEMLGUPBBT-UHFFFAOYSA-N	"98-98-6"
Com_853_pos	Methyl Nicotinate	C7H7NO2	137.14	0.96	Pyridines and derivatives	VYPPZXZHYDSBSJ-UHFFFAOYSA-N	"93-60-7"
Com_476_pos	1,4-dihydro-1-Methyl-4-oxo-3-pyridinecarboxamide	C7H8N2O2	152.059	1.66	Pyridines and derivatives	-	"769-49-3"
Com_584_pos	3-Carbamyl-1-Methylpyridinium Chloride	C7H9ClN2O	172.612	0.98	Pyridines and derivatives	-	"1005-24-9"
Com_51_neg	Butein	C15H12O5	272.069	0.95	Chalcones and dihydrochalcones	AYMYWHCQALZEGT-ORCRQEGFSA-N	"487-52-5"
Com_297_neg	Phlorizin	C21H24O10	436.41	7.24	Chalcones and dihydrochalcones	IOUVKUPGCMBWBT-QNDFHXLGSA-N	"60-81-1"
Com_698_pos	Phloretin	C15H14O5	274.27	8.598	Chalcones and dihydrochalcones	VGEREEWJJVICBM-UHFFFAOYSA-N	"60-82-2"
Com_244_neg	Trilobatin	C21H24O10	436.409	7.523	Chalcones and dihydrochalcones	GSTCPEBQYSOEHV-QNDFHXLGSA-N	"4192-90-9"
Com_2_neg	Naringenin chalcone	C15H12O5	272.253	8.518	Chalcones and dihydrochalcones	YQHMWTPYORBCMF-ZZXKWVIFSA-N	"73692-50-9"
Com_56_neg	Shikimic Acid	C7H10O5	174.15	1.038	Alcohols and polyols	JXOHGGNKMLTUBP-HSUXUTPPSA-N	"138-59-0"
Com_305_neg	Inositol	C6H12O6	180.16	0.85	Alcohols and polyols	CDAISMWEOUEBRE-UHFFFAOYSA-N	"87-89-8"
Com_414_neg	1,5-Anhydro-D-glucitol	C6H12O5	164.069	1	Alcohols and polyols	MPCAJMNYNOGXPB-SLPGGIOYSA-N	"154-58-5"
Com_430_neg	Quinic acid	C7H12O6	192.17	0.998	Alcohols and polyols	AAWZDTNXLSGCEK-LNVDRNJUSA-N	"77-95-2"
Com_135_neg	1-O-p-Coumaroyl quinic acid	C16H18O8	338.1	5.95	Alcohols and polyols	-	-
Com_319_neg	Chlorogenic acid methyl ester	C17H20O9	368.111	5.7	Alcohols and polyols	-	"29708-87-0"
Com_408_neg	3-O-p-coumaroyl shikimic acid O-hexoside	C22H26O12	482.1	5.92	Alcohols and polyols	-	-
Com_553_pos	O-Phosphocholine	C5H15ClNO4P	219.604	0.87	Cholines	YHHSONZFOIEMCP-UHFFFAOYSA-O	"107-73-3"
Com_117_neg	Ferulic Acid	C10H10O4	194.19	6.881	Polyphenol	KSEBMYQBYZTDHS-HWKANZROSA-N	"1135-24-6"
Com_270_neg	1-O-b-D-glucopyranosyl sinapate	C17H22O10	386.351	5.88	Polyphenol	XRKBRPFTFKKHEF-DGDBGZAXSA-N	"78185-48-5"
Com_167_neg	8-Gingerol	C43H32O20	868.702	1.13	Catechin derivatives	BCIWKKMTBRYQJU-INIZCTEOSA-N	"30462-35-2"
Com_601_pos	N-Caffeoylagmatine	C14H20N4O3	292.33	12.38	Phenolamides	UUSBJNDAAOUQAC-GQCTYLIASA-N	-
Com_602_pos	N-Feruloylagmatine	C15H21N4O3	305.35	1.06	Phenolamides	CVJVKWSECGMGCW-FNORWQNLSA-N	-
Com_565_pos	N-Sinapoylagmatine	C16H24N4O4	336.39	12.6	Phenolamides	-	-
Com_512_pos	N',N",N"'-p-coumaroyl-cinnamoyl-caffeoyl spermidine	-	583.2	4.95	Phenolamides	-	-
Com_15_neg	Sinapyl Alcohol	C11H14O4	210.226	5.92	Phenols And Its Derivatives	LZFOPEXOUVTGJS-ONEGZZNKSA-N	"537-33-7"
Com_226_neg	Isovanillin	C8H8O3	152.15	7.676	Phenols And Its Derivatives	JVTZFYYHCGSXJV-UHFFFAOYSA-N	"621-59-0"
Com_302_neg	Coniferylaldehyde	C10H10O3	178.063	7.29	Phenols And Its Derivatives	DKZBBWMURDFHNE-NSCUHMNNSA-N	"20649-42-7"
Com_307_neg	Protocatechuic acid	C7H6O4	154.12	4.571	Phenols And Its Derivatives	YQUVCSBJEUQKSH-UHFFFAOYSA-N	"99-50-3"
Com_308_neg	Guaiacol	C7H8O2	124.137	3.62	Phenols And Its Derivatives	LHGVFZTZFXWLCP-UHFFFAOYSA-N	"90-05-1"
Com_375_neg	Orcinol	C7H8O2	124.137	6.054	Phenols And Its Derivatives	OIPPWFOQEKKFEE-UHFFFAOYSA-N	"504-15-4"
Com_511_pos	Syringaldehyde	C9H10O4	182.17	6.897	Phenols And Its Derivatives	KCDXJAYRVLXPFO-UHFFFAOYSA-N	"134-96-3"
Com_612_pos	Acetaminophen	C8H9NO2	151.163	2.76	Phenols And Its Derivatives	RZVAJINKPMORJF-UHFFFAOYSA-N	"103-90-2"
Com_822_pos	Synephrine	C9H13NO2	167.21	1.039	Phenols And Its Derivatives	YRCWQPVGYLYSOX-UHFFFAOYSA-N	"94-07-5"
Com_844_pos	4-Nitrophenol	C6H5NO3	139.027	10.93	Phenols And Its Derivatives	BTJIUGUIPKRLHP-UHFFFAOYSA-N	"100-02-7"
Com_111_neg	Androsin	C15H20O8	328.319	4.3	Phenols And Its Derivatives	NVKAWKQGWWIWPM-ABEVXSGRSA-N	"531-28-2"
Com_451_pos	Bornyl acetate	C12H20O2	196.29	9.209	Phenols And Its Derivatives	KGEKLUUHTZCSIP-HOSYDEDBSA-N	"76-49-3"
Com_73_neg	Riboflavin-5'-monophosphate	C17H21N4O9P	456.344	0.91	Phenols And Its Derivatives	FVTCRASFADXXNN-SCRDCRAPSA-N	"146-17-8"
Com_36_neg	Sinapic acid-O-glucoside	-	-	5.9	Phenols And Its Derivatives	KKLWTTVTWMTNBP-KYXYLJOWSA-N	-
Com_37_neg	Sinapaldehyde glucoside	C17H22O9	370.351	1.03	Phenols And Its Derivatives	OYTCTPHTVUEGCL-GCPOEHJPSA-N	"154461-65-1"
Com_69_neg	Orcinol glucoside	C13H18O7	286.28	9.914	Phenols And Its Derivatives	YTXIGTCAQNODGD-UJPOAAIJSA-N	"21082-33-7"
Com_899_pos	3,4-Dihydroxybenzaldehyde	C7H6O3	138.12	5.306	Phenols And Its Derivatives	IBGBGRVKPALMCQ-UHFFFAOYSA-N	"139-85-5"
Com_298_neg	1-O-beta-D-Glucopyranosyl sinapate	C17H22O10	386.1	5.88	Phenols And Its Derivatives	XRKBRPFTFKKHEF-DGDBGZAXSA-N	-
Com_535_pos	N', N''-DiSinapoylspermidine	C29H39N3O8	557.63	6.3	Phenols And Its Derivatives	-	-
Com_854_pos	sn-Glycero-3-phosphocholine	C8H20NO6P	257.22	0.91	Glycerophospholipids	SUHOQUVVVLNYQR-MRVPVSSYSA-N	"28319-77-9"
Com_364_neg	Gingerglycolipid B	C33H58O14	678.805	12.02	Glycerolipids	UHISGSDYAIIBMO-UMLSMIIMSA-N	"88168-90-5"
Com_692_pos	MAG (18:3)	C21H36O4	352.2	12.12	Glycerolipids	LWXLRBPWKGXXED-FZLOBDGKSA-N	-
Com_907_pos	2-(Dimethylamino)Guanosine	C12H17N5O5	311.294	4.57	Nucleotide And Its Derivates	-	"2140-67-2"
Com_17_neg	dATP	C10H16N5O12P3	491.001	0.73	Nucleotide And Its Derivates	SUYVUBYJARFZHO-RRKCRQDMSA-N	"1927-31-7"
Com_23_neg	ADP-ribose	C15H23N5O14P2	591.315	1.05	Nucleotide And Its Derivates	PWJFNRJRHXWEPT-AOOZFPJJSA-N	"20762-30-5"
Com_93_neg	Inosine diphosphate	C10H14N4O11P2	522.149	0.98	Nucleotide And Its Derivates	JPXZQMKKFWMMGK-KQYNXXCUSA-N	"86-04-4"
Com_121_neg	dADP	C10H15N5O9P2	411.202	0.75	Nucleotide And Its Derivates	DAEAPNUQQAICNR-RRKCRQDMSA-N	"2793-06-8"
Com_128_neg	Uridine 5'-Diphospho-N-Acetylgalactosamine	C17H27N3O17P2	607.354	1	Nucleotide And Its Derivates	LFTYTUAZOPRMMI-NESSUJCYSA-N	"7277-98-7"
Com_129_neg	UDP-galactose	C15H22N2Na2O17P2	610.265	0.92	Nucleotide And Its Derivates	HSCJRCZFDFQWRP-ABVWGUQPSA-N	"2956-16-3"
Com_130_neg	UDP-D-glucuronate	C15H22N2O18P2	580.285	0.94	Nucleotide And Its Derivates	HDYANYHVCAPMJV-LXQIFKJMSA-N	"2616-64-0"
Com_137_neg	dGDP	C10H15N5O10P2	427.201	1.08	Nucleotide And Its Derivates	CIKGWCTVFSRMJU-KVQBGUIXSA-N	"3493-09-2"
Com_143_neg	ATP	C10H16N5O13P3	507.181	1.04	Nucleotide And Its Derivates	ZKHQWZAMYRWXGA-KQYNXXCUSA-N	"56-65-5"
Com_158_neg	Cytidylic acid	C9H14N3O8P	323.2	0.97	Nucleotide And Its Derivates	IERHLVCPSMICTF-XVFCMESISA-N	"63-37-6"
Com_190_neg	CDP	C9H15N3O11P2	403.176	0.99	Nucleotide And Its Derivates	ZWIADYZPOWUWEW-XVFCMESISA-N	"63-38-7"
Com_191_neg	Thymidine 5'-diphosphate	C10H16N2O11P2	402.19	0.69	Nucleotide And Its Derivates	UJLXYODCHAELLY-XLPZGREQSA-N	-
Com_199_neg	Uridine 5'-monophosphate	C9H13N2O9P	324.18	1.037	Nucleotide And Its Derivates	DJJCXFVJDGTHFX-XVFCMESISA-N	"58-97-9"
Com_260_neg	Flavin Adenine Dinucleotide	C27H33N9O15P2	785.55	5.16	Nucleotide And Its Derivates	VWWQXMAJTJZDQX-UYBVJOGSSA-N	"146-14-5"
Com_268_neg	Orotidine	C10H12N2O8	288.211	1	Nucleotide And Its Derivates	FKCRAVPPBFWEJD-XVFCMESISA-N	"314-50-1"
Com_272_neg	Vidarabine	C10H13N5O4	267.241	2.13	Nucleotide And Its Derivates	OIRDTQYFTABQOQ-UHTZMRCNSA-N	"5536-17-4"
Com_288_neg	Cyclic AMP	C10H12N5O6P	329.206	1.75	Nucleotide And Its Derivates	IVOMOUWHDPKRLL-KQYNXXCUSA-N	"60-92-4"
Com_290_neg	Pseudouridine	C9H12N2O6	244.07	1.87	Nucleotide And Its Derivates	PTJWIQPHWPFNBW-GBNDHIKLSA-N	"1445-07-4"
Com_295_neg	Deoxycytidine	C9H13N3O4	227.091	1.81	Nucleotide And Its Derivates	NCMVOABPESMRCP-SHYZEUOFSA-N	"951-77-9"
Com_301_neg	UDP-D-glucose	C15H24N2O17P2	566.1	0.95	Nucleotide And Its Derivates	HSCJRCZFDFQWRP-RDKQLNKOSA-N	"133-89-1"
Com_310_neg	GMP	C10H14N5O8P	363.221	0.94	Nucleotide And Its Derivates	PVBRXXAAPNGWGE-LGVAUZIVSA-L	"85-32-5"
Com_315_neg	GDP-alpha-D-glucose	C16H25N5O16P2	637.34	1.02	Nucleotide And Its Derivates	MVMSCBBUIHUTGJ-LRJDVEEWSA-N	"5750-57-2"
Com_353_neg	UDP	C9H14N2O12P2	404.16	0.7	Nucleotide And Its Derivates	HDYANYHVCAPMJV-LXQIFKJMSA-N	"58-98-0"
Com_388_neg	Guanosine 5'-triphosphate	C10H16N5O14P3	523.18	0.9	Nucleotide And Its Derivates	XKMLYUALXHKNFT-UUOKFMHZSA-N	"86-01-1"
Com_393_neg	dUMP	C9H13N2O8P	308.182	0.92	Nucleotide And Its Derivates	JSRLJPSBLDHEIO-SHYZEUOFSA-N	"964-26-1"
Com_396_neg	dGTP	C10H16N5O13P3	507.181	1.1	Nucleotide And Its Derivates	HAAZLUGHYHWQIW-KVQBGUIXSA-N	"2564-35-4"
Com_435_pos	Threonyl carbamoyl adenosine	C15H20N6O8	412.35	5.08	Nucleotide And Its Derivates	ACSCITMNVKPXFS-OQQZGMCCSA-N	-
Com_445_pos	S-Methyl-5'-thioadenosine	C11H15N5O3S	297.333	4.94	Nucleotide And Its Derivates	WUUGFSXJNOTRMR-IOSLPCCCSA-N	-
Com_454_pos	Adenosine 5'-Diphosphate	C10H15N5O10P2	427.201	1.05	Nucleotide And Its Derivates	XTWYTFMLZFPYCI-KQYNXXCUSA-N	"58-64-0"
Com_468_pos	N-(9H-Purin-6-ylcarbamoyl)threonine	C10H12N6O4	280.24	14.46	Nucleotide And Its Derivates	UNUYMBPXEFMLNW-DWVDDHQFSA-N	-
Com_486_pos	Deoxyadenosine	C10H13N5O3	251.242	2.78	Nucleotide And Its Derivates	OLXZPDWKRNYJJZ-RRKCRQDMSA-N	"958-09-8"
Com_492_pos	5-Methyluridine	C10H14N2O6	258.228	1.02	Nucleotide And Its Derivates	DWRXFEITVBNRMK-JXOAFFINSA-N	"1463-10-1"
Com_494_pos	Guanosine 3',5'-Cyclic Monophosphate	C10H12N5O7P	345.205	0.71	Nucleotide And Its Derivates	ZOOGRGPOEVQQDX-UUOKFMHZSA-N	"7665-99-8"
Com_504_pos	5'-Deoxy-5'-(Methylthio)Adenosine	C11H15N5O3S	297.333	4.91	Nucleotide And Its Derivates	WUUGFSXJNOTRMR-IOSLPCCCSA-N	"2457-80-9"
Com_507_pos	Adenosine O-ribose	-	-	3.45	Nucleotide And Its Derivates	OIRDTQYFTABQOQ-KQYNXXCUSA-N	-
Com_539_pos	beta-Nicotinamide adenine dinucleotide phosphate	C21H29N7O17P3	744.41	1.03	Nucleotide And Its Derivates	BAWFJGJZGIEFAR-NNYOXOHSSA-N	"53-59-8"
Com_571_pos	beta-Nicotinamide Mononucleotide	C11H15N2O8P	334.219	0.993	Nucleotide And Its Derivates	DAYLJWODMCOQEW-TURQNECASA-N	"1094-61-7"
Com_619_pos	2-Methyladenosine	C11H15N5O4	281.268	1.05	Nucleotide And Its Derivates	IQZWKGWOBPJWMX-IOSLPCCCSA-N	"16526-56-0"
Com_623_pos	2'-Deoxycytidine	C9H13N3O4	227.217	1.18	Nucleotide And Its Derivates	CKTSBUTUHBMZGZ-SHYZEUOFSA-N	"207121-53-7"
Com_666_pos	Uridine	C9H12N2O6	244.2	1.86	Nucleotide And Its Derivates	DRTQHJPVMGBUCF-XVFCMESISA-N	"58-96-8"
Com_667_pos	Cytidine	C9H13N3O5	243.22	1.029	Nucleotide And Its Derivates	UHDGCWIWMRVCDJ-XVFCMESISA-N	"65-46-3"
Com_711_pos	alpha-Nicotinamide adenine dinucleotide	C21H27N7O14P2	663.425	1.04	Nucleotide And Its Derivates	BAWFJGJZGIEFAR-OPDHFMQKSA-N	"7298-93-3"
Com_756_pos	Nicotinic acid adenine dinucleotide	C21H28N7O14P2	663.2	1.04	Nucleotide and its derivates	SENPVEZBRZQVST-HISDBWNOSA-N	-
Com_769_pos	Inosine-5'-monophosphate	C10H13N4O8P	348.206	1.05	Nucleotide And Its Derivates	GRSZFWQUAKGDAV-KQYNXXCUSA-N	"21214-07-3"
Com_787_pos	dGMP	C10H14N5O7P	347.221	1.04	Nucleotide And Its Derivates	LTFMZDNNPPEQNG-KVQBGUIXSA-N	"902-04-5"
Com_796_pos	2'-O-methyladenosine	C11H15N5O4	281.268	4.14	Nucleotide And Its Derivates	FPUGCISOLXNPPC-IOSLPCCCSA-N	"2140-79-6"
Com_801_pos	N6-Succinyl Adenosine	C14H17N5O8	383.313	4.54	Nucleotide And Its Derivates	VKGZCEJTCKHMRL-MDBUBQOGSA-N	"4542-23-8"
Com_806_pos	Guanosine monophosphate	C10H14N5O8P	363.058	1.01	Nucleotide And Its Derivates	RQFCJASXJCIDSX-UUOKFMHZSA-N	-
Com_817_pos	5-Methylcytidine	C10H15N3O5	257.24	1.036	Nucleotide And Its Derivates	ZAYHVCMSTBRABG-JXOAFFINSA-N	"2140-61-6"
Com_829_pos	8-Hydroxy-2-Deoxyguanosine	C10H13N5O5	283.241	0.96	Nucleotide And Its Derivates	HCAJQHYUCKICQH-VPENINKCSA-N	"88847-89-6"
Com_831_pos	1-Methylguanosine	C11H15N5O5	297.267	4.04	Nucleotide And Its Derivates	UTAIYTHAJQNQDW-KQYNXXCUSA-N	"2140-65-0"
Com_832_pos	dAMP	C10H14N5O6P	331.222	1.47	Nucleotide And Its Derivates	KHWCHTKSEGGWEX-RRKCRQDMSA-N	"653-63-4"
Com_849_pos	Adenosine	C10H13N5O4	267.24	2.762	Nucleotide And Its Derivates	OIRDTQYFTABQOQ-KQYNXXCUSA-N	"58-61-7"
Com_906_pos	1-Methyladenosine	C11H15N5O4	281.268	13.5	Nucleotide And Its Derivates	GFYLSDSUCHVORB-UHFFFAOYSA-N	"15763-06-1"
Com_18_neg	2-deoxyglucose-6-phosphate	C6H13O8P	244.136	0.98	Nucleotide And Its Derivates	MBPFNOMGYSRGQZ-PBXRRBTRSA-N	"3573-50-0"
Com_146_neg	deoxyribose-phosphate	C5H7O8P	226.08	0.97	Nucleotide And Its Derivates	IFEOFVMTGYNQIQ-UHFFFAOYSA-N	-
Com_321_neg	2,6-Dihydroxypurine	C5H4N4O2	152.11	1.714	Nucleotide And Its Derivates	APCSLLVVPFGUTJ-UHFFFAOYSA-N	"69-89-6"
Com_566_pos	5-Methylcytosine	C5H7N3O	125.13	0.991	Nucleotide And Its Derivates	LRSASMSXMSNRBT-UHFFFAOYSA-N	"554-01-8"
Com_606_pos	Uracil	C4H4N2O2	112.09	1.47	Nucleotide And Its Derivates	ISAKRJDGNUQOIC-UHFFFAOYSA-N	"66-22-8"
Com_264_neg	2-Deoxyribose 5'-phosphate	C5H11O7P	214.1	1.22	Nucleotide And Its Derivates	-	-
Com_279_neg	2-Deoxyribose 1-Phosphate	C5H11O7P	214.11	1.01	Nucleotide And Its Derivates	-	"17210-42-3"
Com_681_pos	Hypoxanthine-9-beta-D-Arabinofuranoside	C10H12N4O5	268.226	2.58	Nucleotide And Its Derivates	-	"7013-16-3"
Com_746_pos	Xanthurenic acid O-hexoside	C16H17NO9	367.31	4.52	Nucleotide And Its Derivates	-	-
Com_856_pos	Adenosine5-phosphosulfate	C10H13N5NaO10PS	449.266	1.05	Nucleotide And Its Derivates	-	"102029-95-8"
Com_702_pos	Petunidin 3-O-glucoside	C22H23O12	479	0.98	Anthocyanins	MNCKYQWHIPYWMI-OIGAXDCWSA-O	"71991-88-3"
Com_67_neg	Delphinidin chloride	C15H11ClO7	338.7	5.602	Anthocyanins	FFNDMZIBVDSQFI-UHFFFAOYSA-N	"528-53-0"
Com_65_neg	Pelargonidin chloride	C15H11ClO5	306.7	6.91	Anthocyanins	YPVZJXMTXCOTJN-UHFFFAOYSA-N	"134-04-3"
Com_174_neg	Peonidin chloride	C16H13ClO6	336.72	11.419	Anthocyanins	VDTNZDSOEFSAIZ-VXZFYHBOSA-N	"134-01-0"
Com_378_neg	Cyanidin 3-O-glucoside	C21H21ClO11	484.84	5.21	Anthocyanins	NXTHTMNXJOEVLR-ZKAFZICXSA-O	"7084-24-4"
Com_33_neg	Cyanidin O-syringic acid	-	466.1	5.28	Anthocyanins	-	-
Com_300_neg	Luteolin O-hexosyl-O-hexosyl-O-hexoside	-	772.1	5.52	Anthocyanins	-	-
Com_32_neg	Cyanidin O-acetylhexoside	-	490.1	7.12	Anthocyanins	NXTHTMNXJOEVLR-RBRVVFPSSA-O	-
Com_350_neg	Idaein chloride	C21H21ClO11	484.84	5.213	Anthocyanins	YTMNONATNXDQJF-QSLGVYCOSA-N	"27661-36-5"
Com_90_neg	Kinetin 9-riboside	C15H17N5O5	347.326	1.03	Anthocyanins	CAGLGYNQQSIUGX-SDBHATRESA-N	"4338-47-0"
Com_368_neg	Geniposide	C17H24O10	388.371	5.89	Iridoid derivatives	IBFYXTRXDNAPMM-BVTMAQQCSA-N	"24512-63-8"
Com_390_neg	Yuheinoside	C16H24O9	360.356	4.39	Iridoid derivatives	QCCRICPXIMDIGF-FHZCTKOVSA-N	"72396-01-1"
Com_324_neg	3-Hydroxy-glabrol	C25H28O5	40.499	4.82	Flavones	LAQLCZKPJGMFRM-BJKOFHAPSA-N	"74148-41-7"
Com_791_pos	Pectolinarin	C29H34O15	622.571	7.86	Flavones	DUXQKCCELUKXOE-CBBZIXHGSA-N	"28978-02-1"
Com_219_neg	Syringic acid O-glucoside	-	360.1	4.82	Flavones	BLKMDORKRDACEI-UHFFFAOYSA-N	-
Com_866_pos	methylChrysoeriol 5-O-hexoside	C23H24O11	476.43	0.97	Flavones	-	-
Com_213_neg	Methylophiopogonanone A	C19H18O6	342.343	0.78	Flavones	UFMAZRUMVFVHLY-CYBMUJFWSA-N	"74805-92-8"
Com_753_pos	Limocitrin O-hexoside	C23H24O13	508.43	0.97	Flavones	-	-
Com_314_neg	Heptamethoxyflavone	C22H24O9	432.42	7.08	Flavones	SSXJHQZOHUYEGD-UHFFFAOYSA-N	-
Com_864_pos	Selgin 5-O-hexoside	C22H22O12	478.4	0.94	Flavones	-	-
Com_863_pos	Selgin C-hexoside	C22H22O12	478.4	0.74	Flavones	-	-
Com_887_pos	Selgin C-hexoside derivative	-	-	0.87	Flavones	-	-
Com_888_pos	Selgin O-malonylhexoside	-	-	7.19	Flavones	UGPOBASOHYMNAK-UHFFFAOYSA-N	-
Com_618_pos	Selgin O-hexosyl-O-hexoside	-	-	0.97	Flavones	-	-
Com_88_neg	Kuwanon A	C25H24O6	420.454	0.7	Flavones	APPXYONGBIXGRO-AIQWNVMPSA-N	"62949-77-3"
Com_66_neg	Amentoflavone	C30H18O10	538.46	9.16	Flavones	YUSWMAULDXZHPY-UHFFFAOYSA-N	"1617-53-4"
Com_465_pos	Tricetin O-hexoside	-	-	6.46	Flavones	-	-
Com_620_pos	3,7-Dimethoxykaempferol-C-glucoside	-	-	6.45	Flavones and Flavonols	-	-
Com_222_neg	Di-O-methylquercetin	C17H14O7	330.1	9.19	Flavones and Flavonols	LUJAXSNNYBCFEE-UHFFFAOYSA-N	-
Com_403_neg	Laricitrin	C16H12O8	332.262	2.6	Flavones and Flavonols	CFYMYCCYMJIYAB-UHFFFAOYSA-N	"53472-37-0"
Com_825_pos	8-C-hexosyl-apigenin O-hexosyl-O-hexoside	-	-	0.9	Flavones and Flavonols	-	-
Com_782_pos	8-C-hexosyl chrysoeriol O-hexoside	-	-	0.92	Flavones and Flavonols	-	-
Com_625_pos	C-hexosyl-chrysoeriol O-hexoside	C28H32O16	624.552	1	Flavones and Flavonols	-	-
Com_551_pos	C-hexosyl-luteolin O-hexosyl-O-pentoside	-	742.1	0.72	Flavones and Flavonols	-	-
Com_826_pos	C-hexosyl-apigenin O-hexosyl-O-pentoside	-	-	0.65	Flavones and Flavonols	-	-
Com_717_pos	C-hexosyl-apigenin O-hexosyl-O-hexoside	C33H40O20	756.66	0.98	Flavones and Flavonols	-	-
Com_470_pos	C-pentosyl-luteolin-C-hexoside	C26H28O15	580.49	6.38	Flavones and Flavonols	-	-
Com_94_neg	Quercetin 3-O-sophoroside	C27H30O17	626.524	6.13	Flavones and Flavonols	LPNSZTWFQKDECJ-IHDQOYROSA-N	"18609-17-1"
Com_379_neg	Chrysin	C15H10O4	254.24	1.284	Flavones and Flavonols	RTIXKCRFFJGDFG-UHFFFAOYSA-N	"480-40-0"
Com_554_pos	Chrysin C-hexoside	-	416.2	6.38	Flavones and Flavonols	-	-
Com_617_pos	Syringetin 5-O-hexoside	-	-	0.97	Flavones and Flavonols	-	-
Com_616_pos	Syringetin 7-O-hexoside	-	-	0.97	Flavones and Flavonols	-	-
Com_550_pos	Syringetin 3-O-hexoside	-	508.1	0.98	Flavones and Flavonols	-	-
Com_322_neg	Tiliroside	C30H26O13	594.52	7.879	Flavones and Flavonols	DVGGLGXQSFURLP-VWMSDXGPSA-N	"20316-62-5"
Com_349_neg	Taxifolin	C15H12O7	304.25	6.885	Flavones and Flavonols	CXQWRCVTCMQVQX-LSDHHAIUSA-N	"480-18-2"
Com_416_neg	Dihydrokaempferol	C15H12O6	288.063	5.75	Flavones and Flavonols	PADQINQHPQKXNL-LSDHHAIUSA-N	"480-20-6"
Com_592_pos	Quercetin 7-O-rutinoside	-	610.2	6.4	Flavones and Flavonols	ODKLFPBKAZKEOV-OBAONMSMSA-N	-
Com_120_neg	Quercetin O-acetylhexoside	-	506.1	6.9	Flavones and Flavonols	OVSQVDMCBVZWGM-QSOFNFLRSA-N	-
Com_229_neg	Hyperoside	C21H20O12	464.38	6.554	Flavones and Flavonols	OVSQVDMCBVZWGM-DTGCRPNFSA-N	"482-36-0"
Com_216_neg	Quercetin-3'-O-glucoside	C21H20O12	464.382	6.53	Flavones and Flavonols	YLWQTYZKYGNKPI-CXWQUDHASA-N	-
Com_427_neg	Isoquercitrin	C21H20O12	464.38	6.596	Flavones and Flavonols	OVSQVDMCBVZWGM-QSOFNFLRSA-N	"482-35-9"
Com_862_pos	Quercetin O-malonylhexoside	-	-	7.6	Flavones and Flavonols	OVSQVDMCBVZWGM-QSOFNFLRSA-N	-
Com_381_neg	Baicalin	C21H18O11	446.36	7.575	Flavones and Flavonols	IKIIZLYTISPENI-ZFORQUDYSA-N	"21967-41-9"
Com_865_pos	methylQuercetin O-hexoside	-	-	0.98	Flavones and Flavonols	-	-
Com_889_pos	methylApigenin C-hexoside	C22H22O10	446.404	0.73	Flavones and Flavonols	-	-
Com_890_pos	methylApigenin C-pentoside	C21H20O9	416.378	1.01	Flavones and Flavonols	-	-
Com_102_neg	Acacetin O-acetyl hexoside	-	488.1	5.69	Flavones and Flavonols	-	-
Com_552_pos	Chrysoeriol 6-C-hexoside 8-C-hexoside-O-hexoside	-	786.1	0.95	Flavones and Flavonols	-	-
Com_348_neg	Rutin	C27H30O16	610.518	6.451	Flavones and Flavonols	IKGXIBQEEMLURG-UHFFFAOYSA-N	"153-18-4"
Com_419_neg	Luteoloside	C21H20O11	448.383	6.62	Flavones and Flavonols	PEFNSGRTCBGNAN-QNDFHXLGSA-N	"5773-11-5"
Com_351_neg	Luteolin 7-O-glucoside	C21H20O11	448.38	6.664	Flavones and Flavonols	PEFNSGRTCBGNAN-QNDFHXLGSA-N	"5373-11-5"
Com_72_neg	Quercetin 7-O-beta-D-Glucuronide	-	478.36	6.53	Flavones and Flavonols	VVZWHOMBDMMRSC-NTKSAMNMSA-N	-
Com_894_pos	di-C,C-pentosyl-luteolin	C25H26O14	550.46	0.73	Flavones and Flavonols	-	-
Com_892_pos	Luteolin C-feruloylhexoside	-	-	7.9	Flavones and Flavonols	-	-
Com_893_pos	Luteolin O-malonylhexoside	-	-	7.02	Flavones and Flavonols	PEFNSGRTCBGNAN-QNDFHXLGSA-N	-
Com_705_pos	Tricin	C17H14O7	330.289	7.5	Flavones and Flavonols	HRGUSFBJBOKSML-UHFFFAOYSA-N	"520-32-1"
Com_795_pos	Tricin 4'-O-(syringyl alcohol)ether derivative	-	-	1.08	Flavones and Flavonols	-	-
Com_464_pos	Tricin 5-O-hexoside	C23H24O12	492.43	7.19	Flavones and Flavonols	-	-
Com_716_pos	Tricin O-malonylhexoside	C26H26O15	578.47	7.5	Flavones and Flavonols	HRGUSFBJBOKSML-UHFFFAOYSA-N	-
Com_97_neg	Tricin O-saccharic acid	-	522.1	6.58	Flavones and Flavonols	-	-
Com_31_neg	Apigenin O-hexosyl-O-pentoside	-	564.1	6.83	Flavones and Flavonols	-	-
Com_20_neg	Apigenin7-O-beta-D-glucuronide	C21H18O11	446.367	7.08	Flavones and Flavonols	-	"29741-09-1"
Com_505_pos	Apigenin C-pentoside	C20H18O9	402.35	0.73	Flavones and Flavonols	-	-
Com_385_neg	Dihydromyricetin	C15H12O8	320.25	6.97	Flavones and Flavonols	KJXSIXMJHKAJOD-LSDHHAIUSA-N	"27200-12-0"
Com_715_pos	Tricin O-sinapoylpentoside	C33H32O15	668.6	8.1	Flavones and Flavonols	HRGUSFBJBOKSML-UHFFFAOYSA-N	-
Com_57_neg	Morin Hydrate	C15H12O8	320.25	7.68	Flavones and Flavonols	YXOLAZRVSSWPPT-UHFFFAOYSA-N	"6202-27-3"
Com_140_neg	Kaempferol7-O-beta-D-glucopyranoside	C21H20O11	448.377	6.65	Flavones and Flavonols	-	"16290-07-6"
Com_241_neg	Kaempferol 3-A-L-Arabinopyranoside	C20H18O10	418.351	7.08	Flavones and Flavonols	RNVUDWOQYYWXBJ-IEGSVRCHSA-N	"99882-10-7"
Com_168_neg	Tricetin	C15H10O7	302.043	4.56	Flavones and Flavonols	ARSRJFRKVXALTF-UHFFFAOYSA-N	"520-31-0"
Com_58_neg	Myricitrin	C21H20O12	464.38	6.547	Flavones and Flavonols	DCYOADKBABEMIQ-OWMUPTOHSA-N	"17912-87-7"
Com_155_neg	Isotrifoliin	C21H20O12	464.096	6.59	Flavones and Flavonols	OVSQVDMCBVZWGM-QSOFNFLRSA-N	"21637-25-2"
Com_380_neg	Astragalin	C21H20O11	448.38	7.24	Flavones and Flavonols	JPUKWEQWGBDDQB-QSOFNFLRSA-N	"480-10-4"
Com_615_pos	Chrysoeriol O-hexosyl-O-pentoside	-	594.1	7.1	Flavones and Flavonols	-	-
Com_793_pos	Resokaempferol 7-O-hexoside	C21H20O10	434.4	7.08	Flavones and Flavonols	-	-
Com_197_neg	Trifolin	C21H20O11	448.101	6.62	Flavones and Flavonols	JPUKWEQWGBDDQB-DTGCRPNFSA-N	"23627-87-4"
Com_28_neg	Isorhamnetin O-acetyl-hexoside	-	520.1	7.23	Flavones and Flavonols	-	-
Com_725_pos	Avicularin	C20H18O11	434.085	6.78	Flavones and Flavonols	BDCDNTVZSILEOY-UXYNSRGZSA-N	"572-30-5"
Com_148_neg	Spiraeoside	C21H20O12	464.096	6.59	Flavones and Flavonols	OIUBYZLTFSLSBY-HMGRVEAOSA-N	"20229-56-5"
Com_365_neg	Rutin hydrate	C27H30O16.xH2O	610.52	6.36	Flavones and Flavonols	NLLBWFFSGHKUSY-JPRRWYCFSA-N	"207671-50-9"
Com_327_neg	(-)-Gallocatechin	C15H14O7	306.267	4.51	Flavanol	XMOCLSLCDHWDHP-SWLSCSKDSA-N	"3371-27-5"
Com_256_neg	Afzelechin	C15H14O5	274.084	0.68	Flavanol	RSYUFYQTACJFML-DZGCQCFKSA-N	"2545-00-8"
Com_149_neg	(-)-Epicatechin	C15H14O6	290.27	5.9	Flavanol	PFTAWBLQPZVEMU-UKRRQHHQSA-N	"490-46-0"
Com_224_neg	Epicatechin-epiafzelechin	-	562.1	5.39	Flavanol	LXCJDJORVXDTBW-UHFFFAOYSA-N	-
Com_289_neg	Epicatechin Gallate	C22H18O10	442.379	6.54	Flavanol	LSHVYAFMTMFKBA-TZIWHRDSSA-N	"1257-08-5"
Com_901_pos	(-)-epigallocatechin	C15H14O7	306.27	5.098	Flavanol	XMOCLSLCDHWDHP-IUODEOHRSA-N	"970-74-1"
Com_164_neg	Epigallocatechin 3-gallate	C22H18O11	458.37	5.874	Flavanol	BMJHAAZDURGGSC-TZIWHRDSSA-N	"989-51-5"
Com_98_neg	Tea polyphenol	C22H18O11	458.4	5.83	Flavanol	WMBWREPUVVBILR-WIYYLYMNSA-N	"84650-60-2"
Com_91_neg	(-)-Catechin Gallate	C22H18O10	442.379	6.51	Flavanol	WMBWREPUVVBILR-WIYYLYMNSA-N	"130405-40-2"
Com_871_pos	Gallocatechin gallate	C22H18O11	458.372	6.01	Flavanol	WMBWREPUVVBILR-NQIIRXRSSA-N	"4233-96-9"
Com_399_neg	Plantagoside	C21H22O12	466.398	6.09	Flavanones	SNFFBROYEDWRGB-NHXQFOETSA-N	"78708-33-5"
Com_40_neg	Taxifolin O-glucoside	C21H22O12	466.392	5.31	Flavanones	BJAHHJOBSKZTFE-JUIPTLLLSA-N	-
Com_828_pos	Hesperetin C-hexosyl-O-hexosyl-O-hexoside	-	-	0.97	Flavanones	-	-
Com_679_pos	Hesperetin 5-O-glucoside	C22H24O11	464.419	6.59	Flavanones	ADSYMQORONDIDD-ZJHVPRRPSA-N	"69651-80-5"
Com_198_neg	Farrerol	C17H16O5	300.31	9.935	Flavanones	DYHOLQACRGJEHX-UHFFFAOYSA-N	"24211-30-1"
Com_255_neg	Pinobanksin	C15H12O5	272.069	7.06	Flavanones	SUYJZKRQHBQNCA-LSDHHAIUSA-N	"548-82-3"
Com_231_neg	Liquiritin	C21H22O9	418.39	6.98	Flavanones	DEMKZLAVQYISIA-ZRWXNEIDSA-N	"551-15-5"
Com_404_neg	Homoeriodictyol	C16H14O6	302.279	4.44	Flavanones	FTODBIPDTXRIGS-ZDUSSCGKSA-N	"446-71-9"
Com_376_neg	Poncirin	C28H34O14	594.561	8.049	Flavanones	NLAWPKPYBMEWIR-SKYQDXIQSA-N	"14941-08-3"
Com_834_pos	Fustin	C15H12O6	288.252	5.89	Flavanones	FNUPUYFWZXZMIE-LSDHHAIUSA-N	"20725-03-5"
Com_868_pos	methylNaringenin C-pentoside	C21H22O9	418.394	0.72	Flavanones	-	-
Com_55_neg	Neohesperidin	C28H34O15	610.56	7.2	Flavanones	ARGKVCXINMKCAZ-UZRWAPQLSA-N	"13241-33-3"
Com_555_pos	O-methylnaringenin C-pentoside	C21H22O9	418.1	0.72	Flavanones	-	-
Com_296_neg	Isohemiphloin	C21H22O10	434.121	6.39	Flavanones	VPQWOQSQAVBHEV-VHLXACGYSA-N	"3682-02-8"
Com_75_neg	Sakuranetin	C16H14O5	286.279	1.01	Flavanones	DJOJDHGQRNZXQQ-UHFFFAOYSA-N	"2957-21-3"
Com_763_pos	Prunin	C21H22O10	434.121	7.02	Flavanones	DLIKSSGEMUFQOK-SFTVRKLSSA-N	"529-55-5"
Com_232_neg	Naringenin	C15H12O5	272.25	8.683	Flavanones	FTVWIRXFELQLPI-UHFFFAOYSA-N	"480-41-1"
Com_603_pos	Naringerin	C15H12O5	272.253	8.64	Flavanones	FTVWIRXFELQLPI-UHFFFAOYSA-N	"67604-48-2"
Com_71_neg	Butin	C15H12O5	272.069	8.61	Flavanones	MJBPUQUGJNAPAZ-AWEZNQCLSA-N	"492-14-8"
Com_827_pos	Eriodictiol 6-C-hexoside 8-C-hexoside-O-hexoside	-	774.1	0.97	Flavanones	-	-
Com_30_neg	Acetyl-eriodictyol O-hexoside	-	492.1	6.31	Flavanones	-	-
Com_284_neg	Corilagin	C27H22O18	634.453	5.7	Tannins and galloyl derivatives	TUSDEZXZIZRFGC-UHFFFAOYSA-N	"23094-69-1"
Com_359_neg	Gallic acid	C7H6O5	170.12	2.84	Tannins and galloyl derivatives	LNTHITQWFMADLM-UHFFFAOYSA-N	"149-91-7"
Com_177_neg	Methyl gallate	C8H8O5	100.12	5.523	Tannins and galloyl derivatives	FBSFWRHWHYMIOG-UHFFFAOYSA-N	"99-24-1"
Com_332_neg	Ellagic acid	C14H6O8	302.19	6.54	Tannins and galloyl derivatives	AFSDNFLWKVMVRB-UHFFFAOYSA-N	"476-66-4"
Com_234_neg	Lonicerin	C27H30O15	594.526	6.73	Tannins and galloyl derivatives	SHPPXMGVUDNKLV-KMFFXDMSSA-N	"20633-84-5"
Com_160_neg	Pyrroloquinoline quinone	C14H6N2O8	330.012	6.17	Quinolines and derivatives	MMXZSJMASHPLLR-UHFFFAOYSA-N	"72909-34-3"
Com_587_pos	4-Hydroxy-6-methylquinoline-3-carboxylic acid	C11H9NO3	203.194	13.14	Quinolines and derivatives	ZBJWZYUUWDUKMK-UHFFFAOYSA-N	"35973-18-3"
Com_737_pos	Kynurenic acid	C10H7NO3	189.17	5.296	Quinolines and derivatives	HCZHHEIFKROPDY-UHFFFAOYSA-N	"492-27-3"
Com_585_pos	4,6-Dihydroxyquinoline O-hexoside	-	-	1.09	Quinolines and derivatives	-	-
Com_106_neg	Bisulfurous Acid	C11H8O2	172.18	0.95	Quinones	WBZKQQHYRPRKNJ-UHFFFAOYSA-N	"58-27-5"
Com_598_pos	Tanshinone II B	C19H18O4	310.347	10.795	Quinones	HYXITZLLTYIPOF-UHFFFAOYSA-N	"17397-93-2"
Com_848_pos	Dihydrotanshinone I	C18H14O3	278.302	11.812	Quinones	HARGZZNYNSYSGJ-JTQLQIEISA-N	"87205-99-0"
Com_903_pos	Przewaquinone A	C19H18O4	310.344	11.752	Quinones	CEHVTERMWMYLCP-UHFFFAOYSA-N	"76843-23-7"
Com_688_pos	Solanidine	C27H43NO	397.636	0.96	Steroids and steroid derivatives	JVKYZPBMZPJNAJ-OQFNDJACSA-N	"80-78-4"
Com_701_pos	Cinobufagin	C26H34O6	442.552	6.51	Steroids and steroid derivatives	SCULJPGYOQQXTK-OLRINKBESA-N	"470-37-1"
Com_747_pos	Yamogenin	C27H42O3	414.621	0.9	Steroids and steroid derivatives	WQLVFSAGQJTQCK-CAKNJAFZSA-N	"512-06-1"
Com_171_neg	5'-Adenylic acid	C10H14N5O7P	347.221	1.036	Pentose phosphates	UDMBCSSLTHHNCD-KQYNXXCUSA-N	"61-19-8"
Com_196_neg	D-Ribose 5-phosphate	C5H11O8P	230.11	0.89	Pentose phosphates	KTVPXOYAKDPRHY-SOOFDHNKSA-N	"3615-55-2"
Com_280_neg	phosphoribosyl pyrophosphate	C5H13O14P3	196.25	0.88	Pentose phosphates	PQGCEDQWHSBAJP-TXICZTDVSA-N	-
Com_338_neg	D-Xylulose 5-phosphate	C5H11O8P	230.11	0.9	Pentose phosphates	FNZLKVNUWIIPSJ-RFZPGFLSSA-N	"4212-65-1"
Com_22_neg	5-Phosphoribosyl 1-pyrophosphate	C5H13O14P3	196.25	1.01	Pentose phosphates	-	"97-55-2"
Com_392_neg	D-Arabinose 5-phosphate	C5H11O8P	230.11	0.9	Pentose phosphates	-	"13137-52-5"
Com_394_neg	Deoxyribose 5-Phosphate	C5H11O7P	235.084	0.82	Pentose phosphates	-	"102916-66-5"
Com_77_neg	Lysope 14:0	C19H40NO7P	425.5	11.27	Phospholipid	DBHKHNGBVGWQJE-USWSLJGRSA-N	-
Com_78_neg	Lysope 16:0	C21H44NO7P	453.55	12.48	Phospholipid	KACDZDULGKPXHT-HIVNOOBXSA-N	"53862-35-4"
Com_79_neg	Lysope 18:0	C23H48NO7P	479.588	13.73	Phospholipid	PHPWRSKRTHPSCT-OAHLLOKOSA-N	-
Com_80_neg	Lysope 18:1	C23H46NO7P	479.588	12.81	Phospholipid	PHPWRSKRTHPSCT-OAHLLOKOSA-N	-
Com_81_neg	Lysops 22:5	C28H46NO9P	571.64	13.68	Phospholipid	MAFRHGZTIOAXEL-WHXUGTBJSA-N	-
Com_522_pos	LysoPC 16:1	C24H48NO7P	493.3	11.57	Phospholipid	RJZVWDTYEWCUAR-JOCHJYFZSA-N	-
Com_594_pos	LysoPC 18:2	C26H50NO7P	519.3	12.14	Phospholipid	SECPDKKEUKDCPG-QGZVFWFLSA-O	-
Com_635_pos	LysoPC 12:1	C20H36NO7P	439.1	1.5	Phospholipid	XWYSLMAMRKYUFH-HTOVTZSWSA-N	-
Com_636_pos	LysoPC 18:1	C26H52NO7P	521.1	12.86	Phospholipid	SKJMUADLQLZAGH-WJOKGBTCSA-N	-
Com_693_pos	LysoPC 20:4	C28H50NO7P	543.4	12.69	Phospholipid	-	-
Com_694_pos	LysoPC 15:0	C23H48NO7P	481.3	11.94	Phospholipid	HTZINLFNXLXRBC-CQLBIITFSA-N	-
Com_721_pos	LysoPC 18:0	C26H54NO7P	523.36	13.8	Phospholipid	SKJMUADLQLZAGH-WJOKGBTCSA-N	-
Com_741_pos	LysoPC 19:0	C27H56NO7P	537.71	3.95	Phospholipid	OZRAIUXQMKVTIQ-GOSISDBHSA-N	"108273-88-7"
Com_857_pos	Lysopc 17:0	C25H52NO7P	509.657	13.17	Phospholipid	WDNDPXJAUNUOFK-CYBMUJFWSA-N	"50930-23-9"
Com_858_pos	Lysopc 14:0	C22H46NO7P	467.577	11.37	Phospholipid	WKQNRCYKYCKESD-YVHLTTHBSA-N	"20559-16-4"
Com_53_neg	LysoPE 16:0 (2n isomer)	C21H44NO7P	453.3	12.5	Phospholipid	-	-
Com_518_pos	LysoPC 16:2	C24H46NO7P	491.308	11.06	Phospholipid	-	-
Com_593_pos	LysoPC 18:3	C26H48NO7P	517.3	12.56	Phospholipid	-	-
Com_632_pos	LysoPC 16:2 (2n isomer)	C24H46NO7P	491.3	10.88	Phospholipid	-	-
Com_633_pos	LysoPC 18:3 (2n isomer)	C26H48NO7P	517.2	11.33	Phospholipid	-	-
Com_634_pos	LysoPC 18:1 (2n isomer)	C26H52NO7P	521.4	12.7	Phospholipid	-	-
Com_637_pos	LysoPC 18:2 (2n isomer)	C26H50NO7P	519	11.95	Phospholipid	-	-
Com_638_pos	LysoPE 18:2 (2n isomer)	C23H44NO7P	477.6	12.08	Phospholipid	-	-
Com_719_pos	LysoPC 16:0 (2n isomer)	C24H50NO7P	495.33	12.55	Phospholipid	-	-
Com_720_pos	LysoPC 14:0 (2n isomer)	C22H46NO7P	467.3	11.36	Phospholipid	-	-
Com_748_pos	LPC(1-acyl 18:1)	C26H52NO7P	521.67	12.76	Phospholipid	-	-
Com_749_pos	LPC(1-acyl 18:2)	C26H50NO7P	519.65	12.18	Phospholipid	-	-
Com_750_pos	LPC(1-acyl 16:1)	C24H48NO7P	493.61	11.54	Phospholipid	-	-
Com_751_pos	LPC(1-acyl 16:2)	C24H46NO7P	491.6	10.99	Phospholipid	-	-
Com_752_pos	LPC(1-acyl 16:0)	C24H50NO7P	495.63	12.59	Phospholipid	-	-
Com_788_pos	LysoPC 20:2	C28H54NO7P	547.7	13.26	Phospholipid	-	-
Com_891_pos	LPC(1-acyl 18:3)	C26H48NO7P	517.63	12.59	Phospholipid	-	-
Com_895_pos	LysoPC 20:2 (2n isomer)	C28H54NO7P	547.36	13.26	Phospholipid	-	-
Com_506_pos	Ambroxane	C16H28O	236.393	14.01	Ethers	YPZUZOLGGMJZJO-XRGAULLZSA-N	"6790-58-5"
Com_501_pos	Tetraethylammonium fluoride	C8H20FN	149.25	1.04	Pyrimidines and pyrimidine derivatives	QSUJAUYJBJRLKV-UHFFFAOYSA-M	"665-46-3"
Com_345_neg	5-Hydroxymethyluracil	C5H6N2O3	142.113	0.96	Pyrimidines and pyrimidine derivatives	JDBGXEHEIRGOBU-UHFFFAOYSA-N	"4433-40-3"
Com_699_pos	Podophyllotoxin	C22H22O8	414.412	11.55	Lignans	YJGVMLPVUAXIQN-XVVDYKMHSA-N	"518-28-5"
Com_809_pos	Enterodiol	C18H22O4	302.152	16.98	Lignans	DWONJCNDULPHLV-HOTGVXAUSA-N	"80226-00-2"
Com_409_neg	D-Erythronolactone	C4H6O4	118.027	4.05	Lactones	SGMJBNSHAZVGMC-PWNYCUMCSA-N	"15667-21-7"
Com_739_pos	delta-Hexanolactone	C6H10O2	114.142	1	Lactones	RZTOWFMDBDPERY-UHFFFAOYSA-N	"823-22-3"
Com_138_neg	Guanine	C5H5N5O	151.126	2.77	Purines and purine derivatives	UYTPUPDQBNUYGX-UHFFFAOYSA-N	"73-40-5"
Com_233_neg	1,7-Dimethylxanthine	C7H8N4O2	180.164	9.96	Purines and purine derivatives	QUNWUDVFRNGTCO-UHFFFAOYSA-N	"611-59-6"
Com_447_pos	Purine	C5H4N4	120.112	4.1	Purines and purine derivatives	KDCGOANMDULRCW-UHFFFAOYSA-N	"120-73-0"
Com_481_pos	7-methylguanine	C6H7N5O	165.065	4.11	Purines and purine derivatives	FZWGECJQACGGTI-UHFFFAOYSA-N	"578-76-7"
Com_558_pos	Aminopurine	C5H5N5	135.1	1.24	Purines and purine derivatives	MWBWWFOAEOYUST-UHFFFAOYSA-N	-
Com_597_pos	Adenine	C5H5N5	135.127	1.032	Purines and purine derivatives	GFFGJBXGBJISGV-UHFFFAOYSA-N	"73-24-5"
Com_804_pos	2-Hydroxy-6-Aminopurine	C5H5N5O	151.126	2.76	Purines and purine derivatives	DRAVOWXCEBXPTN-UHFFFAOYSA-N	"3373-53-3"
Com_875_pos	1-Methyladenine	C6H7N5	149.153	1.05	Purines and purine derivatives	SATCOUWSAZBIJO-UHFFFAOYSA-N	"5142-22-3"
Com_362_neg	Ethylvanillin	C9H10O3	166.17	8.701	Carbonyl compounds	CBOQJANXLMLOSS-UHFFFAOYSA-N	"121-32-4"
Com_366_neg	2-Acetylpyrazine	C6H6N2O	122.12	7.4	Carbonyl compounds	DBZAKQWXICEWNW-UHFFFAOYSA-N	"22047-25-2"
Com_653_pos	Methional	C4H8OS	104.171	0.84	Carbonyl compounds	CLUWOWRTHNNBBU-UHFFFAOYSA-N	"3268-49-3"
Com_805_pos	Quinone	C6H4O2	108.021	0.93	Carbonyl compounds	AZQWKYJCGOJGHM-UHFFFAOYSA-N	"106-51-4"
Com_847_pos	trans-2-Hexenal	C6H10O	98.14	11.005	Carbonyl compounds	MBDOYVRWFFCFHM-SNAWJCMRSA-N	"6728-26-3"
Com_564_pos	N-p-Cinnamoylputrescine	C13H18N2O	218.29	13.23	Cinnamic acids and derivatives	ZMXDDKWLCZADIW-UHFFFAOYSA-N	-
Com_291_neg	Caffeic acid O-glucoside	C15H18O9	342	5.38	Cinnamic acids and derivatives	QOPSZFXPZWQLOG-VHCZEJTMSA-N	-
Com_557_pos	O-Feruloyl 4-hydroxylcoumarin	C19H14O6	338.1	17.01	Cinnamic acids and derivatives	JZRAOXRUPYISEN-MOEPPVLCSA-N	-
Com_24_neg	Sibirioside A	C21H28O12	472.446	6.46	Cinnamic acids and derivatives	ASHAUBLELZYXKD-ZJKHXSAOSA-N	"173046-19-0"
Com_107_neg	3-Hydroxycinnamic acid	C9H8O3	164.16	6.98	Cinnamic acids and derivatives	NGSWKAQJJWESNS-ZZXKWVIFSA-N	"14755-02-3"
Com_122_neg	p-Hydroxy-cinnamic acid	C9H8O3	164.16	6.531	Cinnamic acids and derivatives	NGSWKAQJJWESNS-ZZXKWVIFSA-N	"7400-08-0"
Com_153_neg	Sodium ferulate	C10H9NaO4	216.17	6.81	Cinnamic acids and derivatives	NCTHNHPAQAVBEB-WGCWOXMQSA-M	"24276-84-4"
Com_228_neg	p-Coumaric Acid	C9H8O3	164.16	6.549	Cinnamic acids and derivatives	NGSWKAQJJWESNS-ZZXKWVIFSA-N	"501-98-4"
Com_286_neg	3-Phenylpropanoic acid	C9H10O2	150.174	0.7	Cinnamic acids and derivatives	XMIIGOLPHOKFCH-UHFFFAOYSA-N	"501-52-0"
Com_516_pos	N'-p-Coumaroyl agmatine	-	276.2	13.08	Cinnamic acids and derivatives	AKIHYQWCLCDMMI-VMPITWQZSA-N	-
Com_517_pos	N-p-Coumaroyl agmatine	C14H20N4O2	276.1	13.08	Cinnamic acids and derivatives	AKIHYQWCLCDMMI-VMPITWQZSA-N	-
Com_556_pos	N-Feruloyl spermidine	-	320.1	17.03	Cinnamic acids and derivatives	KMJWIBDYGUTEFB-WLJYFSRTSA-N	-
Com_577_pos	Cinnamic Acid	C9H8O2	148.16	0.87	Cinnamic acids and derivatives	WBYWAXJHAXSJNI-VOTSOKGWSA-N	"621-82-9"
Com_621_pos	Hydroxycinnamate	C9H8O3	164.158	5.54	Cinnamic acids and derivatives	NGSWKAQJJWESNS-ZZXKWVIFSA-N	"614-60-8"
Com_691_pos	N-p-Coumaroylputrescine	C13H18N2O2	234.29	4.91	Cinnamic acids and derivatives	CJHDBEPXEKGBDW-VMPITWQZSA-N	-
Com_718_pos	5-O-Caffeoylshikimic acid	C16H16O8	336.293	11.63	Cinnamic acids and derivatives	QMPHZIPNNJOWQI-GDDAOPKQSA-N	"180981-12-8"
Com_27_neg	p-Coumaric acid 4-O-hexoside	-	-	5.54	Cinnamic acids and derivatives	-	-
Com_43_neg	trans-2,3,4-Trimethoxycinnamic Acid	C12H14O5	238.237	2.65	Cinnamic acids and derivatives	-	"33130-03-9"
Com_95_neg	O-p-coumaroyl-O-salicyloyl quinic acid	C23H22O10	458.1	5.55	Cinnamic acids and derivatives	-	-
Com_513_pos	N-hexosyl-p-coumaroyl putrescine	-	396.1	17.63	Cinnamic acids and derivatives	-	-
Com_583_pos	N-Caffeoyl agmatine	-	-	12.3	Cinnamic acids and derivatives	-	-
Com_591_pos	5-O-p-Coumaroyl shikimic acid	C16H16O7	320.1	1	Cinnamic acids and derivatives	-	-
Com_133_neg	Succinic acid	C4H6O4	118.09	1.936	Tca Cycle	KDYFGRWQOYBRFD-UHFFFAOYSA-N	"110-15-6"
Com_188_neg	Citric acid	C6H8O7	192.12	1.516	Tca Cycle	KRKNYBCHXYNGOX-UHFFFAOYSA-N	"77-92-9"
Com_189_neg	cis-Aconitic acid	C6H6O6	174.11	1.766	Tca Cycle	GTZCVFVGUGFEME-IWQZZHSRSA-N	"585-84-2"
Com_342_neg	Fumaric Acid	C4H4O4	116.072	1.11	Tca Cycle	VZCYOOQTPOCHFL-OWOJBTEDSA-N	"110-17-8"
Com_346_neg	alpha-Ketoglutaric acid	C5H6O5	146.098	0.87	Tca Cycle	KPGXRSRHYNQIFN-UHFFFAOYSA-N	"328-50-7"
Com_410_neg	L(-)-Malic acid	C4H6O5	134.022	1.08	Tca Cycle	BJEPYKJPYRNKOW-UHFFFAOYSA-N	"636-61-3"
Com_534_pos	Tropinone	C8H13NO	139.19	1	Alkaloids and derivatives	QQXLDOJGLXJCSE-UHFFFAOYSA-N	"532-24-1"
Com_562_pos	Trigonelline	C7H7NO2	137.136	1	Alkaloids and derivatives	WWNNZCOKKKDOPX-UHFFFAOYSA-O	"535-83-1"
Com_876_pos	Reserpine	C33H40N2O9	608.689	8.12	Alkaloids and derivatives	QEVHRUUCFGRFIF-MDEJGZGSSA-N	"50-55-5"
Com_902_pos	lupinine	C10H19NO	169.267	1.54	Alkaloids and derivatives	HDVAWXXJVMJBAR-VHSXEESVSA-N	"486-70-4"
Com_452_pos	Leonurine	C14H21N3O5	311.33	10.915	Alkaloids and derivatives	WNGSUWLDMZFYNZ-UHFFFAOYSA-N	"24697-74-3"
Com_773_pos	(+)-Tetrandrine	C38H42N2O6	622.762	6.53	Alkaloids and derivatives	WVTKBKWTSCPRNU-KYJUHHDHSA-N	"518-34-3"
Com_731_pos	Hydroxytomatidine	C27H45NO3	431.65	0.99	Alkaloids and derivatives	GAEKNUMQYPAKIY-UHFFFAOYSA-N	-
Com_170_neg	Isoguanosine	C10H13N5O5	283.241	2.324	Alkaloids and derivatives	MIKUYHXYGGJMLM-UUOKFMHZSA-N	"1818-71-9"
Com_442_pos	Chinese bittersweet alkaloid II	C18H33N3O3	339.47	6.13	Alkaloids and derivatives	UNQFHHAPQIDJED-AZZBFNOKSA-N	-
Com_491_pos	Betaine	C5H11NO2	117.15	0.907	Alkaloids and derivatives	KWIUHFFTVRNATP-UHFFFAOYSA-N	"107-43-7"
Com_696_pos	Cocamidopropyl betaine	C19H38N2O3	342.1	9.91	Alkaloids and derivatives	MRUAUOIMASANKQ-UHFFFAOYSA-N	"86438-79-1"
Com_162_neg	Ligustrazine	C8H12N2	136.197	0.88	Alkaloids and derivatives	FINHMKGKINIASC-UHFFFAOYSA-N	"1124-11-4"
Com_697_pos	Gramine	C11H14N2	174.24	9.938	Alkaloids and derivatives	OCDGBSUVYYVKQZ-UHFFFAOYSA-N	"87-52-5"
Com_738_pos	beta-Nicotyrine	C10H10N2	158.2	4.91	Alkaloids and derivatives	RYFOJXFXERAMLS-UHFFFAOYSA-N	"487-19-4"
Com_878_pos	vasicine	C11H12N2O	188.229	4.86	Alkaloids and derivatives	YIICVSCAKJMMDJ-JTQLQIEISA-N	"6159-55-3"
Com_134_neg	Ribitol	C5H12O5	152.15	0.927	Sugar Alcohols	HEBKCHPVOIAQTA-NGQZWQHPSA-N	"488-81-3"
Com_185_neg	L-Arabinitol	C5H12O5	152.15	0.925	Sugar Alcohols	HEBKCHPVOIAQTA-IMJSIDKUSA-N	"7643-75-6"
Com_654_pos	Maltotriitol	C18H34O16	506.453	1.07	Sugar Alcohols	XJCCHWKNFMUJFE-CGQAXDJHSA-N	"32860-62-1"
Com_808_pos	DL-threitol	C4H10O4	122.058	0.67	Sugar alcohols	UNXHWFMMPAWVPI-QWWZWVQMSA-N	"6968-16-7"
Com_816_pos	D-Arabitol	C5H12O5	152.15	0.926	Sugar Alcohols	HEBKCHPVOIAQTA-QWWZWVQMSA-N	"488-82-4"
Com_820_pos	D-Sorbitol	C6H14O6	182.172	0.89	Sugar Alcohols	FBPFZTCFMRRESA-JGWLITMVSA-N	"50-70-4"
Com_374_neg	Salidroside	C14H20O7	300.304	5.089	Glycosides	ILRCGYURZSFMEG-RKQHYHRCSA-N	"10338-51-9"
Com_588_pos	Picramnioside F	C33H34O15	670.614	0.97	Glycosides	NTZOIPBIYCQPFA-XDMNKKPUSA-N	-
Com_897_pos	(-)-Norepinephrine N-hexoside	C14H21NO8	331.32	1.05	Glycosides	-	-
Com_12_neg	Trehalose 6-phosphate	C12H23O14P	422.276	0.96	Carbohydrates And Its Derivatives	GXOBNDAJNVBERI-BGZCIIMLSA-N	"4484-88-2"
Com_89_neg	Kinsenoside	C10H16O8	264.229	3.93	Carbohydrates And Its Derivatives	CKUVNOCSBYYHIS-IRFFNABBSA-N	"151870-74-5"
Com_187_neg	Lactobionic acid	C12H22O12	358.3	0.91	Carbohydrates And Its Derivatives	JYTUSYBCFIZPBE-AMTLMPIISA-N	"96-82-2"
Com_217_neg	Lobetyolin	C20H28O8	396.431	6.9	Carbohydrates And Its Derivatives	MMMUDYVKKPDZHS-UPPVCQNNSA-N	"136085-37-5"
Com_830_pos	2-Deoxy-D-galactose	C6H12O5	164.156	0.69	Carbohydrates And Its Derivatives	VRYALKFFQXWPIH-HSUXUTPPSA-N	"1949-89-9"
Com_391_neg	6-Phosphogluconic acid	C6H13O10P	276.135	0.91	Carbohydrates And Its Derivatives	KKSZYGHOGXHDFZ-KKVGHITPSA-K	"921-62-0"
Com_463_pos	Isomaltose	C12H22O11	342.297	0.9	Carbohydrates And Its Derivatives	DLRVVLDZNNYCBX-RTPHMHGBSA-N	"499-40-1"
Com_125_neg	D-Glucuronic acid	C6H10O7	194.14	0.894	Carbohydrates And Its Derivatives	HDYANYHVCAPMJV-LXQIFKJMSA-N	"6556-12-3"
Com_771_pos	5-Aminolevulinic acid	C5H9NO3	131.13	0.872	Carbohydrates And Its Derivatives	ZGXJTSGNIOSYLO-UHFFFAOYSA-N	"106-60-5"
Com_1_neg	D-(+)-Cellobiose	C12H22O11	342.3	0.91	Carbohydrates And Its Derivatives	GUBGYTABKSRVRQ-QRZGKKJRSA-N	"528-50-7"
Com_11_neg	1,6-Anhydro-beta-D-Glucopyranose	C6H10O5	162.141	2.3	Carbohydrates And Its Derivatives	WQZGKKKJIJFFOK-VFUOTHLCSA-N	"498-07-7"
Com_14_neg	6-Sialyllactose	C23H39NO19	633.551	0.73	Carbohydrates And Its Derivatives	VMWYCXKMRSTDSP-GIGDJUIZSA-N	"35890-39-2"
Com_35_neg	Sucralose	C12H19Cl3O8	397.634	1.1	Carbohydrates And Its Derivatives	BAQAVOSOZGMPRM-QBMZZYIRSA-N	"56038-13-2"
Com_54_neg	Mannitol	C6H14O6	182.173	0.88	Carbohydrates And Its Derivatives	FBPFZTCFMRRESA-KVTDHHQDSA-N	"69-65-8"
Com_63_neg	Maltotetraose	C24H42O21	666.578	0.996	Carbohydrates And Its Derivatives	LUEWUZLMQUOBSB-ZLBHSGTGSA-N	"34612-38-9"
Com_96_neg	Melibiose	C12H22O11	342.3	0.96	Carbohydrates And Its Derivatives	DLRVVLDZNNYCBX-ABXHMFFYSA-N	"585-99-9"
Com_103_neg	Parishin B	C32H40O19	728.649	5.829	Carbohydrates And Its Derivatives	UNLDMOJTKKEMOG-IWOWLDPGSA-N	"174972-79-3"
Com_131_neg	Ribose 1-phosphate	C5H11O8P	230.11	0.9	Carbohydrates And Its Derivatives	PPQRONHOSHZGFQ-LMVFSUKVSA-N	"14075-00-4"
Com_132_neg	s7p	C7H13BaO10P	425.473	0.87	Carbohydrates And Its Derivatives	RKCHIPUTSFLEHR-BNWJMWRWSA-N	"2646-35-7"
Com_152_neg	L-Sorbose	C6H12O6	180.16	0.89	Carbohydrates And Its Derivatives	LKDRXBCSQODPBY-AMVSKUEXSA-N	"87-79-6"
Com_172_neg	alpha,alpha-Trehalose	C12H22O11	342.296	0.962	Carbohydrates And Its Derivatives	HDTRYLNUVZCQOY-LIZSDCNHSA-N	"99-20-7"
Com_180_neg	D-Mannose 6-phosphate	C6H13O9P	260.136	0.87	Carbohydrates And Its Derivatives	NBSCHQHZLSJFNQ-PQMKYFCFSA-N	"723729-16-6"
Com_183_neg	Lactose	C12H22O11	342.3	0.911	Carbohydrates And Its Derivatives	GUBGYTABKSRVRQ-QKKXKWKRSA-N	"63-42-3"
Com_184_neg	alpha-D-Glucose	C6H12O6	180.16	0.912	Carbohydrates And Its Derivatives	WQZGKKKJIJFFOK-DVKNGEFBSA-N	"492-62-6"
Com_200_neg	D-Glucopyranose	C6H12O6	180.156	0.87	Carbohydrates And Its Derivatives	WQZGKKKJIJFFOK-GASJEMHNSA-N	"28905-12-6"
Com_202_neg	D-Glucarate	C6H10O8	210.139	0.82	Carbohydrates And Its Derivatives	DSLZVSRJTYRBFB-LLEIAEIESA-L	"87-73-0"
Com_203_neg	D-Gluconic acid	C6H12O7	196.155	0.91	Carbohydrates And Its Derivatives	PHOQVHQSTUBQQK-SQOUGZDYSA-N	"526-95-4"
Com_206_neg	Dihydroxyacetone phosphate	C3H7O6P	170.058	0.9	Carbohydrates And Its Derivatives	GNGACRATGGDKBX-UHFFFAOYSA-N	"57-04-5"
Com_218_neg	Cellotriose	C18H32O16	504.437	1.02	Carbohydrates And Its Derivatives	FYGDTMLNYKFZSV-ZWSAEMDYSA-N	"33404-34-1"
Com_227_neg	Raffinose	C18H32O16	504.437	1.009	Carbohydrates And Its Derivatives	MUPFEKGTMRGPLJ-ZQSKZDJDSA-N	"512-69-6"
Com_230_neg	D-Glucose	C6H12O6	180.156	0.94	Carbohydrates And Its Derivatives	WQZGKKKJIJFFOK-GASJEMHNSA-N	"50-99-7"
Com_237_neg	Maltotriose	C18H32O16	504.44	0.94	Carbohydrates And Its Derivatives	FYGDTMLNYKFZSV-DZOUCCHMSA-N	"1109-28-0"
Com_239_neg	beta-L-Arabinose	C5H10O5	150.13	0.9	Carbohydrates And Its Derivatives	SRBFZHDQGSBBOR-KLVWXMOXSA-N	"5328-37-0"
Com_245_neg	Nystose	C24H42O21	666.578	1.03	Carbohydrates And Its Derivatives	FLDFNEBHEXLZRX-DLQNOBSRSA-N	"13133-07-8"
Com_250_neg	D-Galactose	C6H12O6	180.16	0.9	Carbohydrates And Its Derivatives	WQZGKKKJIJFFOK-SVZMEOIVSA-N	"59-23-4"
Com_251_neg	Coniferin	C16H22O8	342.132	0.97	Carbohydrates And Its Derivatives	SFLMUHDGSQZDOW-FAOXUISGSA-N	"531-29-3"
Com_253_neg	D-Ribose	C5H10O5	150.13	0.92	Carbohydrates And Its Derivatives	SRBFZHDQGSBBOR-SOOFDHNKSA-N	"50-69-1"
Com_258_neg	D-Xylose	C5H10O5	150.131	1.01	Carbohydrates And Its Derivatives	SRBFZHDQGSBBOR-IOVATXLUSA-N	"58-86-6"
Com_261_neg	Stachyose	C24H42O21	666.578	0.93	Carbohydrates And Its Derivatives	UQZIYBXSHAGNOE-XNSRJBNMSA-N	"470-55-3"
Com_266_neg	D-Galacturonic acid	C6H10O7	194.139	1.56	Carbohydrates And Its Derivatives	AEMOLEFTQBMNLQ-YMDCURPLSA-N	"685-73-4"
Com_276_neg	D-Glucose 6-phosphate	C6H13O9P	260.03	0.86	Carbohydrates And Its Derivatives	NBSCHQHZLSJFNQ-GASJEMHNSA-N	"56-73-5"
Com_277_neg	L-(+)-Rhamnose Monohydrate	C6H14O6	182.17	0.96	Carbohydrates And Its Derivatives	SHZGCJCMOBCMKK-JFNONXLTSA-N	"10030-85-0"
Com_282_neg	D-Tagatose	C6H12O6	180.156	0.96	Carbohydrates And Its Derivatives	LKDRXBCSQODPBY-OEXCPVAWSA-N	"87-81-0"
Com_312_neg	D-Xylulose	C5H10O5	150.13	1.01	Carbohydrates And Its Derivatives	ZAQJHHRNXZUBTE-WUJLRWPWSA-N	"551-84-8"
Com_316_neg	L-Fucose	C6H12O5	164.069	0.95	Carbohydrates And Its Derivatives	SHZGCJCMOBCMKK-DHVFOXMCSA-N	"2438-80-4"
Com_328_neg	beta-D-Lactose	C12H22O11	342.297	1	Carbohydrates And Its Derivatives	GUBGYTABKSRVRQ-DCSYEGIMSA-N	"5965-66-2"
Com_360_neg	Gluconolactone	C6H10O6	178.14	1.02	Carbohydrates And Its Derivatives	PHOQVHQSTUBQQK-SQOUGZDYSA-N	"90-80-2"
Com_367_neg	L-Rhamnose	C6H12O5	164.16	0.98	Carbohydrates And Its Derivatives	SHZGCJCMOBCMKK-JFNONXLTSA-N	"73-34-7"
Com_370_neg	L(+)-Arabinose	C5H10O5	150.13	0.94	Carbohydrates And Its Derivatives	SRBFZHDQGSBBOR-HWQSCIPKSA-N	"87-72-9"
Com_398_neg	Fructose	C6H12O6	180.16	0.92	Carbohydrates And Its Derivatives	BJHIKXHVCXFQLS-UYFOZJQFSA-N	"57-48-7"
Com_400_neg	Galactinol	C12H22O11	342.116	0.99	Carbohydrates And Its Derivatives	VCWMRQDBPZKXKG-ZNVDUFQESA-N	-
Com_401_neg	Ribulose-5-phosphate	C5H11O8P	230.02	0.93	Carbohydrates And Its Derivatives	FNZLKVNUWIIPSJ-UHNVWZDZSA-N	-
Com_402_neg	Sucrose	C12H22O11	342.116	0.98	Carbohydrates And Its Derivatives	CZMRCDWAGMRECN-UGDNZRGBSA-N	"57-50-1"
Com_418_neg	Maltose	C12H22O11	342.3	1.01	Carbohydrates And Its Derivatives	GUBGYTABKSRVRQ-QUYVBRFLSA-N	"69-79-4"
Com_428_neg	Dulcitol	C6H14O6	182.17	0.897	Carbohydrates And Its Derivatives	FBPFZTCFMRRESA-GUCUJZIJSA-N	"608-66-2"
Com_477_pos	Melezitose	C18H32O16	504.44	0.998	Carbohydrates And Its Derivatives	QWIZNVHXZXRPDR-WSCXOGSTSA-N	"597-12-6"
Com_561_pos	Glucosamine sulfate	C6H15NO9S	277.25	0.79	Carbohydrates And Its Derivatives	VSKBNXJTZZAEPH-UHFFFAOYSA-N	"29031-19-4"
Com_582_pos	DIMBOA glucoside	C15H19NO10	374.108	4.26	Carbohydrates And Its Derivatives	WTGXAWKVZMQEDA-XFWGRBSCSA-N	"18607-79-9"
Com_665_pos	pteroside A	C21H30O8	410.464	5.73	Carbohydrates And Its Derivatives	MCHGHPIHLAZAFH-UVPIGPOJSA-N	"35910-15-7"
Com_684_pos	6-Deoxy-D-glucose	C6H12O5	164.156	0.95	Carbohydrates And Its Derivatives	SHZGCJCMOBCMKK-GASJEMHNSA-N	"7658-08-4"
Com_710_pos	Gentiobiose	C12H22O11	342.297	1	Carbohydrates And Its Derivatives	DLRVVLDZNNYCBX-LIZSDCNHSA-N	"554-91-6"
Com_713_pos	Glucosamine	C6H13NO5	179.173	0.793	Carbohydrates And Its Derivatives	MSWZFWKMSRAUBD-IVMDWMLBSA-N	"3416-24-8"
Com_759_pos	D-Threose	C4H8O4	120.042	1.66	Carbohydrates And Its Derivatives	YTBSYETUWUMLBZ-QWWZWVQMSA-N	-
Com_840_pos	Nicotinate ribonucleoside	C11H13NO6	255.224	1.04	Carbohydrates And Its Derivatives	PUEDDPCUCPRQNY-ZYUZMQFOSA-N	"17720-18-2"
Com_736_pos	Sedoheptulose Anhydride	C7H12O6	192.167	10.15	Carbohydrates And Its Derivatives	GKUQBELMWYQKKJ-BNWJMWRWSA-N	"469-90-9"
Com_21_neg	N-Acetylglucosamine 1-phosphate	C8H16NO9P	301.1	0.91	Carbohydrates And Its Derivatives	-	"6866-69-9"
Com_145_neg	D-Fructose 6-Phosphate	C6H13O9P	260.136	0.86	Carbohydrates And Its Derivatives	-	"643-13-0"
Com_157_neg	alpha-D-Galactose 1-phosphate	C6H13O9P	260.136	0.87	Carbohydrates And Its Derivatives	-	"2255-14-3"
Com_194_neg	N-Acetyl-D-glucosamine 6-phosphate	C8H16NO9P	301.188	1.81	Carbohydrates And Its Derivatives	-	-
Com_211_neg	D-Fructose-1,6-biphosphate	C6H14O12P2	339.996	0.91	Carbohydrates And Its Derivatives	-	"38099-82-0"
Com_252_neg	D(+)-Melezitose O-rhamnoside	C24H42O20	650.1	1.05	Carbohydrates And Its Derivatives	-	-
Com_274_neg	Dl-Glyceraldehyde 3-phosphate	C3H7O6P	169.998	2.76	Carbohydrates And Its Derivatives	-	"591-59-3"
Com_335_neg	D-Ribulose 1,5-bisphosphate	C5H12O11P2	310.09	10.95	Carbohydrates And Its Derivatives	-	"14689-84-0"
Com_386_neg	D-Erythrose 4-phosphate	C4H9O7P	200.084	1.08	Carbohydrates And Its Derivatives	-	"585-18-2"
Com_406_neg	D-Glucose 1-phosphate	C6H13O9P	260.136	0.86	Carbohydrates And Its Derivatives	-	-
Com_599_pos	Nicotinic acid-hexoside	-	-	0.97	Carbohydrates And Its Derivatives	-	-
Com_179_neg	D-3-Phosphoglyceric acid	C3H5H2O7P	230.021	0.95	Sugar Acids And Its Derivatives	OSJPPGNTCRNQQC-UHFFFAOYSA-N	"80731-10-8"
Com_9_neg	L-Gulono-1,4-lactone	C6H10O6	178.14	0.948	Sugar Acids And Its Derivatives	-	"1128-23-0"
Com_387_neg	D-Fructose 1,6-bisphosphate	C6H14O12P2	340.116	0.88	Sugar Acids And Its Derivatives	-	"488-69-7"
Com_740_pos	Oryzalexin E	C20H32O2	304.467	1.42	Terpenoids	RGLTYROISYBKIW-BDUQCRIQSA-N	"150943-96-7"
Com_42_neg	Ajugol	C15H24O9	348.346	0.93	Terpenoids	VELYAQRXBJLJAK-XKKWFBPMSA-N	"52949-83-4"
Com_44_neg	Echinocystic acid	C30H48O4	472.7	13	Terpenoids	YKOPWPOFWMYZJZ-PRIAQAIDSA-N	"510-30-5"
Com_59_neg	Ursolic Acid	C30H48O3	456.7	15.069	Terpenoids	WCGUUGGRBIKTOS-GPOJBZKASA-N	"77-52-1"
Com_60_neg	Loganic acid	C16H24O10	376.36	4.79	Terpenoids	JNNGEAWILNVFFD-CDJYTOATSA-N	"22255-40-9"
Com_70_neg	(-)-3-Carene	C10H16	136.23	18.29	Terpenoids	BQOFWKZOCNGFEC-UHFFFAOYSA-N	"13466-78-9"
Com_104_neg	Madecassic acid	C6H12O5	164.156	0.99	Terpenoids	PRAUVHZJPXOEIF-AOLYGAPISA-N	"18449-41-7"
Com_109_neg	(-)-alpha-Pinene	C10H16	136.23	18.287	Terpenoids	GRWFGVWFFZKLTI-UHFFFAOYSA-N	"7785-26-4"
Com_163_neg	23-Hydroxybetulinic acid	C30H48O4	472.7	12.44	Terpenoids	PFCVZKFJHRCLCC-PGOIBATFSA-N	"85999-40-2"
Com_166_neg	Crocetin	C20H24O4	328.408	8.79	Terpenoids	PANKHBYNKQNAHN-MQQNZMFNSA-N	"27876-94-4"
Com_243_neg	Maslinic acid	C30H48O4	472.7	13.077	Terpenoids	MDZKJHQSJHYOHJ-LLICELPBSA-N	"4373-41-5"
Com_278_neg	Asiatic Acid	C30H48O5	488.7	10.75	Terpenoids	JXSVIVRDWWRQRT-UYDOISQJSA-N	"464-92-6"
Com_309_neg	Ginsenoside C-K	C36H62O8	622.873	1.02	Terpenoids	FVIZARNDLVOMSU-IRFFNABBSA-N	"39262-14-1"
Com_344_neg	Cinene	C10H16	136.23	18.26	Terpenoids	XMGQYMWWDOXHJM-UHFFFAOYSA-N	"138-86-3"
Com_373_neg	Geniposidic acid	C16H22O10	374.34	4.615	Terpenoids	ZJDOESGVOWAULF-OGJQONSISA-N	"27741-01-1"
Com_377_neg	Harpagide	C15H24O10	364.345	4.603	Terpenoids	XUWSHXDEJOOIND-YYDKPPGPSA-N	"6926-08-5"
Com_417_neg	Cedrol	C15H26O	222.37	10.67	Terpenoids	SVURIXNDRWRAFU-OGMFBOKVSA-N	"77-53-2"
Com_423_neg	Nerolidol	C15H26O	222.37	10.74	Terpenoids	FQTLCLSUCSAZDY-SDNWHVSQSA-N	"7212-44-4"
Com_533_pos	Longifolene	C15H24	204.35	9.751	Terpenoids	PDSNLYSELAIEBU-GUIRCDHDSA-N	"475-20-7"
Com_685_pos	trans-beta-Ionone	C13H20O	192.297	9.97	Terpenoids	PSQYTAPXSHCGMF-BQYQJAHWSA-N	"79-77-6"
Com_686_pos	Geranylgeraniol	C20H34O	290.483	5.47	Terpenoids	OJISWRZIEWCUBN-QIRCYJPOSA-N	"24034-73-9"
Com_687_pos	alpha-Ionone	C13H20O	192.297	1.86	Terpenoids	UZFLPKAIBPNNCA-BQYQJAHWSA-N	"127-41-3"
Com_761_pos	B Eupalinolide	C24H30O9	462.49	1.11	Terpenoids	HPWMABTYJYZFLK-UHFFFAOYSA-N	"877822-40-7"
Com_762_pos	(-)-Borneol	C10H18O	154.249	1.06	Terpenoids	DTGKSKDOIYIVQL-WEDXCCLWSA-N	"464-45-9"
Com_785_pos	Costunolide	C15H20O2	232.32	12.083	Terpenoids	HRYLQFBHBWLLLL-AHNJNIBGSA-N	"553-21-9"
Com_803_pos	(-)-trans-Carveol	C10H16O	152.233	0.73	Terpenoids	BAVONGHXFVOKBV-ZJUUUORDSA-N	"2102-58-1"
Com_851_pos	Nerol	C10H18O	154.249	9.95	Terpenoids	GLZPCOQZEFWAFX-YFHOEESVSA-N	"106-25-2"
Com_175_neg	Betulinic acid	C30H48O3	456.7	14.842	Terpenoids	-	"472-15-1"
Com_173_neg	Sesamoside	C17H24O12	420.365	5.031	Terpenoids	XZVXEPPPQBLGMQ-HISQCTEXSA-N	"117479-87-5"
Com_369_neg	Rehmannioside A	C21H32O15	524.476	5.57	Terpene	JQEFRKPLHFKTFL-SNQOEBIKSA-N	"81720-07-2"
Com_581_pos	Diosgenin	C27H42O3	414.621	11.39	Terpene	WQLVFSAGQJTQCK-VKROHFNGSA-N	"512-04-9"
Com_493_pos	4aR-(4aalpha,6beta,8aalpha)]-4a,5,6,7,8,8a-Hexahydro-4,8a-dimethyl-6-(1-methylethenyl)-2(1H)-naphthalenone	C15H22O	218.33	11.66	Terpene	-	-
Com_760_pos	Apo-13-zeaxanthinone	C18H26O2	274.4	8.84	Ketones	JLNMEHQAHDSEEE-YSAUQHOWSA-N	-
Com_789_pos	p-Mulegone	C10H18O	154.249	18.25	Ketones	NZGWDASTMWDZIW-MRVPVSSYSA-N	"89-80-5"
Com_299_neg	4'-Hydroxyacetophenone	C8H8O2	136.15	6.6	Ketones	TXFPEBPIARQUIG-UHFFFAOYSA-N	"99-93-4"
Com_421_neg	4'-Hydroxypropiophenone	C9H10O2	150.175	7.9	Ketones	RARSHUDCJQSEFJ-UHFFFAOYSA-N	"70-70-2"
Com_703_pos	Paeonol	C9H10O3	166.177	4.08	Ketones	UILPJVPSNHJFIK-UHFFFAOYSA-N	"552-41-0"
Com_259_neg	Menadione	C11H10O5S	254.262	1.1	Vitamins	MJVAVZPDRWSRRC-UHFFFAOYSA-N	"130-37-0"
Com_745_pos	Vitamin D2	C28H44O	396.648	1.05	Vitamins	MECHNRXZTMCUDQ-RKHKHRCZSA-N	"50-14-6"
Com_383_neg	Pantetheine	C11H22N2O4S	278.13	5.84	Vitamins	ZNXZGRMVNNHPCA-VIFPVBQESA-N	"496-65-1"
Com_733_pos	VitaMin U	C6H14ClNO2S	199.7	0.75	Vitamins	MYGVPKMVGSXPCQ-JEDNCBNOSA-N	"3493-12-7"
Com_320_neg	Vitamin C	C6H8O6	176.12	1.03	Vitamins	CIWBSHSKHKDKBQ-JLAZNSOCSA-N	"50-81-7"
Com_363_neg	Pyridoxine 5'-phosphate	C8H12NO6P	249.04	0.89	Vitamins	WHOMFKWHIQZTHY-UHFFFAOYSA-N	"447-05-2"
Com_449_pos	Vitamin B2	C17H20N4O6	376.364	5.94	Vitamins	AUNGANRZJHBGPY-SCRDCRAPSA-N	"83-88-5"
Com_495_pos	Biotin	C10H16N2O3S	244.311	9.02	Vitamins	YBJHBAHKTGYVGT-ZKWXMUAHSA-N	"58-85-5"
Com_589_pos	Pyridoxine	C8H11NO3	169.178	1.53	Vitamins	LXNHXLLTXMVWPM-UHFFFAOYSA-N	"65-23-6"
Com_645_pos	Nicotinamide	C6H6N2O	122.12	1.539	Vitamins	DFPAKSUCGFBDDF-UHFFFAOYSA-N	"98-92-0"
Com_647_pos	Nicotinic Acid	C6H5NO2	123.11	1.478	Vitamins	PVNIIMVLHYAWGP-UHFFFAOYSA-N	"59-67-6"
Com_712_pos	Orotic acid	C5H4N2O4	156.096	1.44	Vitamins	PXQPEWDEAKTCGB-UHFFFAOYSA-N	"65-86-1"
Com_735_pos	Thiamine	C12H17N4OS+	265.354	0.81	Vitamins	JZRWCGZRTZMZEH-UHFFFAOYSA-N	"70-16-6"
Com_814_pos	Isonicotinic acid	C6H5NO2	123.11	1.029	Vitamins	TWBYWOBDOCUKOW-UHFFFAOYSA-N	"55-22-1"
Com_549_pos	4-Pyridoxic acid O-hexoside	-	-	1.66	Vitamins	-	-
Com_780_pos	Pyridoxine di-O-hexoside	-	-	0.97	Vitamins	-	-
Com_843_pos	All-trans-13,14-dihydroretinol	C20H30O	286.23	10.13	Vitamins	-	"115797-14-3"
Com_326_neg	gamma,gamma-Dimethylallyl pyrophosphate	C5H12O7P2	246.092	0.95	Prenol lipids	CBIDRCWHNCKSTO-UHFFFAOYSA-N	"358-72-5"
Com_3_neg	Bergaptol	C11H6O4	202.163	8.237	Coumarins and derivatives	GIJHDGJRTUSBJR-UHFFFAOYSA-N	"486-60-2"
Com_83_neg	Angelol B	C20H24O7	376.4	0.98	Coumarins and derivatives	GFMYIOGFYYHKLA-ZRKIHGRPSA-N	"83156-04-1"
Com_86_neg	5,7-Dihydroxy-4-methylcoumarin	C10H8O4	192.168	7.07	Coumarins and derivatives	QNVWGEJMXOQQPM-UHFFFAOYSA-N	"2107-76-8"
Com_165_neg	Esculin	C15H16O9	340.28	5.145	Coumarins and derivatives	XHCADAYNFIFUHF-TVKJYDDYSA-N	"531-75-9"
Com_453_pos	Isopsoralen	C11H6O3	186.16	7.927	Coumarins and derivatives	XDROKJSWHURZGO-UHFFFAOYSA-N	"523-50-2"
Com_514_pos	N-p-Coumaroyl spermidine	C16H25N3O2	291.1	5.34	Coumarins and derivatives	QYBCBMVQSCJMSA-VOMDNODZSA-N	-
Com_628_pos	Phellodenol H	C17H20O9	368.335	1.02	Coumarins and derivatives	JUOLTTLEQHQQED-MBXJOHMKSA-N	-
Com_850_pos	Scopoletin	C10H8O4	192.17	6.933	Coumarins and derivatives	RODXRVNMMDRFIK-UHFFFAOYSA-N	"92-61-5"
Com_873_pos	Imperatorin	C16H14O4	270.28	11.501	Coumarins and derivatives	OLOOJGVNMBJLLR-UHFFFAOYSA-N	"482-44-0"
Com_879_pos	Skimmin	C15H16O8	324.283	5.34	Coumarins and derivatives	VPAOSFFTKWUGAD-TVKJYDDYSA-N	"93-39-0"
Com_221_neg	N-p-Coumaroyl hydroxydehydroagmatine	-	290.1	5.35	Coumarins and derivatives	-	-
Com_503_pos	6,7-Dimethoxy-4-Methylcoumarin	C12H12O4	220.221	9.21	Coumarins and derivatives	-	"4281-40-7"
Com_629_pos	Phellodenol H O-hexoside	-	-	5.96	Coumarins and derivatives	-	-
Com_874_pos	Sophoricoside	C21H20O10	432.38	7.038	Isoflavonoids	ISQRJFLLIDGZEP-CMWLGVBASA-N	"152-95-4"
Com_304_neg	Glycitin	C22H22O10	446.41	6.324	Isoflavonoids	OZBAVEKZGSOMOJ-MIUGBVLSSA-N	"40246-10-4"
Com_425_neg	Isomucronulatol-7-O-glucoside	C23H28O10	464.469	6.53	Isoflavonoids	SXHOGLPTLQBGDO-ZPHFBNLKSA-N	"94367-43-8"
Com_626_pos	Ononin	C22H22O9	430.405	1.04	Isoflavonoids	MGJLSBDCWOSMHL-MIUGBVLSSA-N	"486-62-4"
Com_770_pos	Irisolidone 7-O-beta-d-glucoside	C23H24O11	476.43	0.97	Isoflavonoids	-	"6009-88-7"
Com_784_pos	Rotenone	C23H22O6	394.42	11.91	Isoflavonoids	JUVIOZPCNVVQFO-HBGVWJBISA-N	"83-79-4"
Com_757_pos	Isoquinoline	C9H7N	129.1	4.87	Isoquinolines and derivatives	AWJUIBRHMBBTKR-UHFFFAOYSA-N	"119-65-3"
Com_269_neg	3-Indoleacrylic acid	C11H9NO2	187.195	5.36	Indoles and derivatives	DUIFVCFSAWHIOD-AATRIKPKSA-N	"1204-06-4"
Com_114_neg	Indole-2-carboxylic acid	C9H7NO2	161.16	0.927	Indoles and derivatives	HCUARRIEZVDMPT-UHFFFAOYSA-N	"1477-50-5"
Com_182_neg	Methyl indole-3-acetate	C11H11NO2	189.079	1.81	Indoles and derivatives	KTHADMDGDNYQRX-UHFFFAOYSA-N	"1912-33-0"
Com_294_neg	Indole-5-carboxylic acid	C9H7NO2	161.048	0.69	Indoles and derivatives	QNRXNRGSOJZINA-QMMMGPOBSA-N	"1670-81-1"
Com_508_pos	8-Chlro-1-tetrahydronorharmanone	C11H9ClN2O	220.655	2.67	Indoles and derivatives	ILCLBYYAGZLAGC-UHFFFAOYSA-N	"5565-76-4"
Com_525_pos	Dl-Indole-3-lactic acid	C11H11NO3	205.21	4.87	Indoles and derivatives	XGILAAMKEQUXLS-UHFFFAOYSA-N	"832-97-3"
Com_655_pos	Lycoperodine	C12H12N2O2	216.236	5.47	Indoles and derivatives	FSNCEEGOMTYXKY-JTQLQIEISA-N	"42438-90-4"
Com_670_pos	L-5-Hydroxytryptophan	C11H12N2O3	220.22	3.05	Indoles and derivatives	LDCYZAJDBXYCGN-VIFPVBQESA-N	"4350-09-8"
Com_682_pos	Indole-3-acetamide	C10H10N2O	174.199	0.82	Indoles and derivatives	ZOAMBXDOGPRZLP-UHFFFAOYSA-N	"879-37-8"
Com_683_pos	Indole-3-Carboxaldehyde	C9H7NO	145.158	7.33	Indoles and derivatives	OLNJUISKUQQNIM-UHFFFAOYSA-N	"487-89-8"
Com_758_pos	5-methoxyindole-3-carbaldehyde	C10H9NO2	175.1	11.35	Indoles and derivatives	TUWARWGEOHQXCO-UHFFFAOYSA-N	"10601-19-1"
Com_772_pos	3alpha-Dihydrocadambine	C27H34N2O10	546.574	6.61	Indoles and derivatives	HNZGKRAKJFZQAY-SBAWYOAKSA-N	"54483-84-0"
Com_811_pos	5-Hydroxyindole-3-acetic acid	C10H9NO3	191.058	5.58	Indoles and derivatives	DUUGKQCEGZLZNO-UHFFFAOYSA-N	"54-16-0"
Com_909_pos	5-Methoxyindoleacetic acid	C11H11NO3	205.21	4.87	Indoles and derivatives	COCNDHOPIHDTHK-UHFFFAOYSA-N	"3471-31-6"
Com_910_pos	Indole	C8H7N	117.148	4.87	Indoles and derivatives	SIKJAQJRHWYJAI-UHFFFAOYSA-N	"120-72-9"
Com_777_pos	Phosphoric Acid	H3O4P	97.995	11.01	Organic Acid And Its Derivatives	NBIIXXVUZAFLBC-UHFFFAOYSA-N	"7664-38-2"
Com_113_neg	Octanedioic acid	C8H14O4	174.19	6.649	Organic Acid And Its Derivatives	TYFQFVWCELRYAO-UHFFFAOYSA-N	"505-48-6"
Com_118_neg	Adipic acid	C6H10O4	146.058	0.86	Organic Acid And Its Derivatives	WNLRTRBMVRJNCN-UHFFFAOYSA-N	"124-04-9"
Com_235_neg	1,11-Undecanedicarboxylic acid	C13H24O4	244.33	10.093	Organic Acid And Its Derivatives	HCUZVMHXDRSBKX-UHFFFAOYSA-N	"505-52-2"
Com_323_neg	4-Methylvaleric Acid	C6H12O2	116.158	0.89	Organic Acid And Its Derivatives	LVRFTAZAXQPQHI-YFKPBYRVSA-N	"646-07-1"
Com_352_neg	Citramalate	C5H8O5	148	2.04	Organic Acid And Its Derivatives	XFTRTWQBIOMVPK-UHFFFAOYSA-N	"2306-22-1"
Com_426_neg	Sebacic acid	C10H18O4	202.248	8.111	Organic Acid And Its Derivatives	CXMXRPHRNRROMY-UHFFFAOYSA-N	"111-20-6"
Com_446_pos	R-Aminobutyrate	C4H9NO2	103.12	0.91	Organic Acid And Its Derivatives	SUHJJLDEYCLBFT-SSDOTTSWSA-N	"3775-73-3"
Com_510_pos	Azelaic acid	C9H16O4	188.22	7.433	Organic Acid And Its Derivatives	BDJRBEYXGGNYIS-UHFFFAOYSA-N	"123-99-9"
Com_708_pos	alpha-Keto-gamma-(methylthio)butyric acid	C5H8O3S	148.18	13.57	Organic Acid And Its Derivatives	SXFSQZDSUWACKX-UHFFFAOYSA-N	"583-92-6"
Com_25_neg	Hydroxycitric acid	C6H8O8	208.124	0.9	Organic Acid And Its Derivatives	ZMJBYMUCKBYSCP-UHFFFAOYSA-N	"6205-14-7"
Com_48_neg	Ureidoisobutyric acid	C5H10N2O3	146.069	0.86	Organic Acid And Its Derivatives	PHENTZNALBMCQD-UHFFFAOYSA-N	"2905-86-4"
Com_76_neg	3-Hydroxybutyrate	C4H8O3	104.104	1.13	Organic Acid And Its Derivatives	WHBMMWSBFZVSSR-UHFFFAOYSA-M	"300-85-6"
Com_92_neg	Isocitrate	C6H8O7	192.124	1.49	Organic Acid And Its Derivatives	ODBLHEXUDAPZAU-UHFFFAOYSA-N	"320-77-4"
Com_119_neg	2-Oxoadipic acid	C6H8O5	160.037	0.72	Organic Acid And Its Derivatives	FGSBNBBHOZHUBO-UHFFFAOYSA-N	"3184-35-8"
Com_127_neg	L-Lactic acid	C3H6O3	90.08	1.487	Organic Acid And Its Derivatives	JVTAAEKCZFNVCJ-UHFFFAOYSA-N	"79-33-4"
Com_136_neg	Malonic acid	C3H4O4	104.011	1.19	Organic Acid And Its Derivatives	OFOBLEOULBTSOW-UHFFFAOYSA-N	"141-82-2"
Com_141_neg	cis-4-Hydroxy-D-proline	C5H9NO3	131.13	2.26	Organic Acid And Its Derivatives	PMMYEEVYMWASQN-QWWZWVQMSA-N	"2584-71-6"
Com_154_neg	O-Phosphorylethanolamine	C2H8NO4P	141.063	0.86	Organic Acid And Its Derivatives	SUHOOTKUPISOBE-UHFFFAOYSA-N	"1071-23-4"
Com_169_neg	5-hydroxyhexanoic acid	C6H12O3	132.079	7.21	Organic Acid And Its Derivatives	IWHLYPDWHHPVAA-UHFFFAOYSA-N	"185956-02-9"
Com_176_neg	Methylmalonate	C4H6O4	118.09	1.938	Organic Acid And Its Derivatives	ZIYVHBGGAOATLY-UHFFFAOYSA-N	"516-05-2"
Com_192_neg	N-Oleoyl Glycine	C20H37NO3	339.513	14.62	Organic Acid And Its Derivatives	DIOYAVUHUXAUPX-KHPPLWFESA-N	"2601-90-3"
Com_207_neg	D-Lactic acid	C3H6O3	90.08	1.44	Organic Acid And Its Derivatives	JVTAAEKCZFNVCJ-UHFFFAOYSA-N	"10326-41-7"
Com_220_neg	Diethyl phosphate	C4H11O4P	154	4.2	Organic Acid And Its Derivatives	UCQFCFPECQILOL-UHFFFAOYSA-N	"598-02-7"
Com_238_neg	Glycolic acid	C2H4O3	76.05	0.99	Organic Acid And Its Derivatives	AEMRFAOFKBGASW-UHFFFAOYSA-N	"79-14-1"
Com_273_neg	D-threo-Isocitric acid	C6H8O7	192.124	1.41	Organic Acid And Its Derivatives	ODBLHEXUDAPZAU-UHFFFAOYSA-N	"6061-97-8"
Com_281_neg	Succinic anhydride	C4H4O3	100.073	0.88	Organic Acid And Its Derivatives	RINCXYDBBGOEEQ-UHFFFAOYSA-N	"108-30-5"
Com_285_neg	Chicoric acid	C22H18O12	474.371	5.57	Organic Acid And Its Derivatives	YDDGKXBLOXEEMN-IABMMNSOSA-N	"70831-56-0"
Com_303_neg	2-Aminoethanesulfonic acid	C2H7NO3S	125.015	1.04	Organic Acid And Its Derivatives	XOAAWQZATWQOTB-UHFFFAOYSA-N	"107-35-7"
Com_311_neg	Guanidinoethyl Sulfonate	C3H9N3O3S	167.187	1.03	Organic Acid And Its Derivatives	JKLRIMRKZBSSED-UHFFFAOYSA-N	"543-18-0"
Com_313_neg	Oxalacetic acid	C4H4O5	132.07	0.69	Organic Acid And Its Derivatives	KHPXUQMNIQBQEV-UHFFFAOYSA-N	"328-42-7"
Com_325_neg	4-Hydroxy-2-Oxoglutaric Acid	C5H6O6	162.098	0.7	Organic Acid And Its Derivatives	MOTOGHHLNTXPTI-UHFFFAOYSA-M	"1187-99-1"
Com_329_neg	beta-Hydroxyisobutyrate	C4H8O3	104.104	2.4	Organic Acid And Its Derivatives	WHBMMWSBFZVSSR-VKHMYHEASA-N	"2068-83-9"
Com_339_neg	L-Cysteinesulfinic acid	C3H7NO4S	153.16	0.88	Organic Acid And Its Derivatives	ADVPTQAUNPRNPO-REOHCLBHSA-N	"1115-65-7"
Com_340_neg	Glutaric Acid	C5H8O4	132.115	0.7	Organic Acid And Its Derivatives	JFCQEDHGNNZCLN-UHFFFAOYSA-N	"110-94-1"
Com_347_neg	3-Methyl-2-Oxobutanoic Acid	C5H8O3	116.115	1.05	Organic Acid And Its Derivatives	TYEYBOSBBBHJIV-UHFFFAOYSA-N	"759-05-7"
Com_389_neg	Lactic acid	C3H6O3	90.078	1.48	Organic Acid And Its Derivatives	JVTAAEKCZFNVCJ-UHFFFAOYSA-N	"50-21-5"
Com_407_neg	Phosphoenolpyruvic acid	C3H5O6P	168.042	1.04	Organic Acid And Its Derivatives	DTBNBXWJWCWCIK-UHFFFAOYSA-N	-
Com_413_neg	3-Hydroxypropanoic acid	C3H6O3	90.032	1.21	Organic Acid And Its Derivatives	ALRHLSYJTWAHJZ-UHFFFAOYSA-N	"503-66-2"
Com_441_pos	Maleic acid	C4H4O4	116.011	0.96	Organic Acid And Its Derivatives	VZCYOOQTPOCHFL-UPHRSURJSA-N	"110-16-7"
Com_596_pos	Sodium Houttuyfonate	C14H27NaO5S	330.42	10.93	Organic Acid And Its Derivatives	UAJTZZNRJCKXJN-UHFFFAOYSA-M	"1847-58-1"
Com_622_pos	2-Aminoethylphosphonate	C2H8NO3P	125.064	6.47	Organic Acid And Its Derivatives	QQVDJLLNRSOCEL-UHFFFAOYSA-N	"2041-14-7"
Com_648_pos	D-2-Aminobutyric acid	C4H9NO2	103.12	0.947	Organic Acid And Its Derivatives	BTCSSZJGUNDROE-UHFFFAOYSA-N	"2623-91-8"
Com_657_pos	2,6-Diaminooimelic Acid	C7H14N2O4	190.197	0.94	Organic Acid And Its Derivatives	JVTAAEKCZFNVCJ-UHFFFAOYSA-N	"583-93-7"
Com_660_pos	Urea	CH4N2O	60.055	0.93	Organic Acid And Its Derivatives	XSQUKJJJFZCRTK-UHFFFAOYSA-N	"57-13-6"
Com_775_pos	Palmitoylethanolamide	C18H37NO2	299.492	14.41	Organic Acid And Its Derivatives	HXYVTAGFYLMHSO-UHFFFAOYSA-N	"544-31-0"
Com_845_pos	trans-Aconitic acid	C6H6O6	174.016	10.95	Organic Acid And Its Derivatives	GTZCVFVGUGFEME-HNQUOIGGSA-N	"4023-65-8"
Com_115_neg	Tartaric acid	C4H6O6	150.09	1.008	Organic Acid And Its Derivatives	FEWJPZIEWOKRBE-UHFFFAOYSA-N	"87-69-4"
Com_341_neg	3-Dehydroshikimic acid	C7H8O5	172.14	18.33	Organic Acid And Its Derivatives	SLWWJZMPHJJOPH-PHDIDXHHSA-N	"2922-42-1"
Com_382_neg	D-Xylonic acid	C5H10O6	166.048	0.9	Organic Acid And Its Derivatives	QXKAIJAYHKCRRA-FLRLBIABSA-N	"526-91-0"
Com_181_neg	2–furanoic acid	C5H4O3	112.084	1.49	Organic Acid And Its Derivatives	PCSKKIUURRTAEM-UHFFFAOYSA-N	"88-14-2"
Com_397_neg	D-Galactonic acid	C6H12O7	196.155	0.92	Organic Acid And Its Derivatives	SXZYCXMUPBBULW-UHFFFAOYSA-N	"13382-27-9"
Com_661_pos	Coumalic acid	C6H4O4	140.094	0.72	Organic Acid And Its Derivatives	ORGPJDKNYMVLFL-UHFFFAOYSA-N	"500-05-0"
Com_815_pos	trans-3-Indoleacrylic acid	C11H9NO2	187.19	18.287	Organic Acid And Its Derivatives	SXOUIMVOMIGLHO-AATRIKPKSA-N	"29953-71-7"
Com_898_pos	1,3-Dimethyluric Acid	C7H8N4O3	196.163	11.73	Organic Acid And Its Derivatives	OTSBKHHWSQYEHK-UHFFFAOYSA-N	"944-73-0"
Com_16_neg	alpha-Benzylsuccinic acid	C11H12O4	208.211	0.71	Organic Acid And Its Derivatives	GTOFKXZQQDSVFH-UHFFFAOYSA-N	"884-33-3"
Com_214_neg	3-Hydroxy-3-methyl butyric acid	C5H10O3	118.063	0.97	Organic Acid And Its Derivatives	-	"625-08-1"
Com_225_neg	3,4,5-Trimethoxycinnamic acid	C12H14O5	238.24	18.465	Organic Acid And Its Derivatives	-	"90-50-6"
Com_336_neg	D-Ribose 5-phophate	C5H11O8P	230.11	0.89	Organic Acid And Its Derivatives	-	"207671-46-3"
Com_652_pos	N-(2-Hydroxyethyl)iminodiacetic acid	C6H11NO5	177.155	1.02	Organic Acid And Its Derivatives	-	"93-62-9"
Com_690_pos	Sinapoyl quinic acid	-	-	13.55	Organic Acid And Its Derivatives	-	-
Com_855_pos	D-Myo-inositol 4-monophosohate	C6H13O9P	260.136	0.92	Organic Acid And Its Derivatives	-	"46495-39-0"
Com_34_neg	Allantoin	C4H6N4O3	158.115	0.94	Organoheterocyclic compounds	POJWUDADGALRAB-UHFFFAOYSA-N	"97-59-6"
Com_68_neg	Olaquindox	C12H13N3O4	263.253	0.96	Organoheterocyclic compounds	TURHTASYUMWZCC-UHFFFAOYSA-N	"23696-28-8"
Com_87_neg	4-Hydroxyquinazoline	C8H6N2O	146.146	5.54	Organoheterocyclic compounds	QMNUDYFKZYBWQX-UHFFFAOYSA-N	"491-36-1"
Com_440_pos	Phthalic anhydride	C8H4O3	148	11.61	Organoheterocyclic compounds	LGRFSURHDFAFJT-UHFFFAOYSA-N	"85-44-9"
Com_488_pos	2-Pyrrolidinone	C4H7NO	85.1	2.369	Organoheterocyclic compounds	HNJBEVLQSNELDL-UHFFFAOYSA-N	"616-45-5"
Com_490_pos	Lipoamide	C8H15NOS2	205.341	4.89	Organoheterocyclic compounds	FCCDDURTIIUXBY-UHFFFAOYSA-N	"940-69-2"
Com_520_pos	Deoxynojirimycin	C6H13NO4	163.173	0.73	Organoheterocyclic compounds	LXBIFEVIBLOUGU-JGWLITMVSA-N	"19130-96-2"
Com_576_pos	10-Formyl-THF	C20H23N7O7	473.439	4.83	Organoheterocyclic compounds	AUFGTPPARQZWDO-YUZLPWPTSA-N	"2800-34-2"
Com_586_pos	Butylphthalide	C12H14O2	190.238	1.15	Organoheterocyclic compounds	HJXMNVQARNZTEE-UHFFFAOYSA-N	"6066-49-5"
Com_590_pos	4-Methyl-5-thiazoleethanol	C6H9NOS	143.1	3.95	Organoheterocyclic compounds	BKAWJIRCKVUVED-UHFFFAOYSA-N	"137-00-8"
Com_614_pos	Biliverdin	C33H34N4O6	582.646	10.32	Organoheterocyclic compounds	RCNSAJSGRJSBKK-NSQVQWHSSA-N	"114-25-0"
Com_668_pos	Agarotetrol	C17H18O6	318.326	6.14	Organoheterocyclic compounds	CWMIROLCTHMEEO-JJXSEGSLSA-N	"69809-22-9"
Com_742_pos	Scopine	C8H13NO2	155.19	0.87	Organoheterocyclic compounds	FIMXSEMBHGTNKT-UPGAHCIJSA-N	"498-45-3"
Com_755_pos	Imidazole-4-acetate	C5H6N2O2	126.1	0.96	Organoheterocyclic compounds	PRJKNHOMHKJCEJ-UHFFFAOYSA-N	"645-65-8"
Com_861_pos	Rhodomyrtone	C26H34O6	442.54	11.33	Organoheterocyclic compounds	TYDBFNAOFZIICW-CQSZACIVSA-N	-
Com_110_neg	Methyl furan-2-carboxylate	C6H6O3	126.11	1.25	Organoheterocyclic compounds	-	"611-13-2"
Com_531_pos	Bis(2-methyl-3-furyl)disulphide	C10H10O2S2	226.32	11.57	Organoheterocyclic compounds	-	"28588-75-2"
Com_49_neg	Procyanidin B2	C30H26O12	578.529	5.16	Anthocyanins	XFZJEEAOWLFHDH-NFJBMHMQSA-N	"29106-49-8"
Com_195_neg	Procyanidin B3	C30H26O12	578.142	5.15	Anthocyanins	XFZJEEAOWLFHDH-AVFWISQGSA-N	"23567-23-9"
Com_38_neg	Polyphyllin Vii	C51H84O22	1049.2	1	Saponin	GJHYVTIBXQFLKG-UAOMXDAVSA-N	"68124-04-9"
Com_704_pos	Polyphyllin VI	C39H62O13	738.902	10.69	Saponin	WHWWQGPCTUQCMN-QEGKHCRGSA-N	"55916-51-3"
Com_8_neg	3-Methyladipic acid	C7H12O4	160.17	5.747	Fatty Acyls	SYEOWUNSTUDKGM-UHFFFAOYSA-N	"3058-01-3"
Com_13_neg	9(S)-HOTrE	C18H30O3	294.429	12.07	Fatty Acyls	RIGGEAZDTKMXSI-MEBVTJQTSA-N	"89886-42-0"
Com_29_neg	Palmitaldehyde	C16H32O	240.425	10.22	Fatty Acyls	NIOYUNMRJMEDGI-UHFFFAOYSA-N	"629-80-1"
Com_39_neg	Trans,Trans-Muconic Acid	C6H6O4	142.109	0.99	Fatty Acyls	TXXHDPDFNKHHGW-ZPUQHVIOSA-N	"3588-17-8"
Com_61_neg	ethylmalonate	C5H8O4	132.042	1.82	Fatty Acyls	UKFXDFUAPNAMPJ-UHFFFAOYSA-N	"601-75-2"
Com_74_neg	trans-9-Octadecenoic acid	C18H34O2	282.461	12.86	Fatty Acyls	UWHZIFQPPBDJPM-BQYQJAHWSA-M	"112-79-8"
Com_147_neg	Citraconic acid	C5H6O4	130.099	1.56	Fatty Acyls	HNEGQIOMVPPMNR-IHWYPQMZSA-N	"498-23-7"
Com_161_neg	13(S)-HOTrE	C18H30O3	294.2	12.07	Fatty Acyls	KLLGGGQNRTVBSU-FQSPHKRJSA-N	"87984-82-5"
Com_215_neg	Methyl myristate	C15H30O2	242.397	8.04	Fatty Acyls	ZAZKJZBWRNNLDS-UHFFFAOYSA-N	"124-10-7"
Com_236_neg	Cistanoside F	C21H28O13	488.445	5.02	Fatty Acyls	KARNWFDIYRKBOE-BHSPTIPFSA-N	"97411-47-7"
Com_254_neg	2-Hydroxy-2-methylbutanoic acid	C5H10O3	118.13	4.61	Fatty Acyls	AXFYFNCPONWUHW-UHFFFAOYSA-N	"3739-30-8"
Com_275_neg	9-KODE	C18H30O3	294.2	12.07	Fatty Acyls	LUZSWWYKKLTDHU-ZJHFMPGASA-N	"54232-59-6"
Com_283_neg	Manninotriose	C18H32O16	504.437	0.9	Fatty Acyls	FZWBNHMXJMCXLU-YRBKNLIBSA-N	"13382-86-0"
Com_292_neg	Methylenesuccinic acid	C5H6O4	130.099	4.25	Fatty Acyls	LVHBHZANLOWSRM-UHFFFAOYSA-N	"97-65-4"
Com_355_neg	13-HPODE	C18H32O4	312.1	11.45	Fatty Acyls	JDSRHVWSAMTSSN-BSZOFBHHSA-N	"33964-75-9"
Com_357_neg	Lauric Acid	C12H24O2	200.32	7.28	Fatty Acyls	POULHZVOKOAJMA-UHFFFAOYSA-N	"143-07-7"
Com_361_neg	DL-Panthenol	C9H19NO4	205.25	4.647	Fatty Acyls	SNPLKNRPJHDVJA-UHFFFAOYSA-N	"16485-10-2"
Com_395_neg	Erucic acid	C22H42O2	338.568	2.37	Fatty Acyls	DPUOLQHDNGRHBS-KTKRTIGZSA-N	"112-86-7"
Com_436_pos	Tianshic acid	C18H37NO5	347.49	0.97	Fatty Acyls	YFCZLXRIKFCQFU-BUHFOSPRSA-N	-
Com_466_pos	Citronellyl acetate	C12H22O2	198.3	11.795	Fatty Acyls	HIGQPQRQIQDZMP-DHZHZOJOSA-N	"150-84-5"
Com_489_pos	2-Ethylbutyric Acid	C6H12O2	116.16	11.142	Fatty Acyls	OXQGTIUCKGYOAA-UHFFFAOYSA-N	"88-09-5"
Com_580_pos	16-Hydroxy-hexadecanoic acid	C32H62O5	526.832	8.57	Fatty Acyls	YNQGVRJFSHTULP-HNNXBMFYSA-N	"871333-53-8"
Com_627_pos	Palmitoleic Acid	C16H30O2	254.408	10.9	Fatty Acyls	SECPZKHBENQXJG-FPLPWBNLSA-N	"373-49-9"
Com_630_pos	Punicic acid	C18H30O2	278.3	12.65	Fatty Acyls	CUXYLFPMQMFGPL-BGDVVUGTSA-N	"544-72-9"
Com_662_pos	Octadecadien-6-ynoic acid	C18H28O2	276.2	12.1	Fatty Acyls	ONYHYSLZNLJFHX-BSWSSELBSA-N	-
Com_680_pos	1-Monopalmitin	C19H38O4	330.503	11.26	Fatty Acyls	QHZLMUACJMDIAE-UHFFFAOYSA-N	"19670-51-0"
Com_689_pos	Sorbic acid	C6H8O2	112.127	6.72	Fatty Acyls	WSWCOQWTEOXDQX-MQQKCMAXSA-N	"110-44-1"
Com_695_pos	Octadeca-11E,13E,15Z-trienoic acid	C18H30O2	278.2	13.5	Fatty Acyls	ZSXWVPXJLXTOQQ-ZRGCPWHVSA-N	"25575-00-2"
Com_726_pos	6-Aminocaproic acid	C6H13NO2	131.095	2.07	Fatty Acyls	SLXKOJJOQWFEFD-UHFFFAOYSA-N	"60-32-2"
Com_743_pos	Linoleic acid	C18H32O2	280.445	14.46	Fatty Acyls	OYHQOLUKZRVURQ-HZJYTTRNSA-N	"60-33-3"
Com_765_pos	Methyl linolenate	C19H32O2	292.46	16.057	Fatty Acyls	WTTJVINHCBCLGX-NQLNTKRDSA-N	"301-00-8"
Com_766_pos	Methyl linoleate	C19H34O2	294.47	13.221	Fatty Acyls	WTTJVINHCBCLGX-NQLNTKRDSA-N	"112-63-0"
Com_818_pos	Docosanoic acid	C22H44O2	340.584	1.08	Fatty Acyls	UKMSUNONTOPOIO-UHFFFAOYSA-N	"112-85-6"
Com_837_pos	Oleamide	C18H35NO	281.477	15.12	Fatty Acyls	FATBGEAMYMYZAF-KTKRTIGZSA-N	"301-02-0"
Com_860_pos	Roseoside	C19H30O8	386.437	1.09	Fatty Acyls	SWYRVCGNMNAFEK-MHXFFUGFSA-N	"54835-70-0"
Com_869_pos	2-Methoxyhexadecanoate	C17H34O2	270.451	0.97	Fatty Acyls	YNBIUHDYZWCBSF-UHFFFAOYSA-N	"112-39-0"
Com_884_pos	Alpha-Linolenic acid	C18H30O2	278.435	12.64	Fatty Acyls	DTOSIQBPPRVQHS-PDBXOOCHSA-N	"463-40-1"
Com_900_pos	Maltitol	C12H24O11	344.31	0.914	Fatty Acyls	VQHSOMBJVWLPSR-WUJBLJFYSA-N	"585-88-6"
Com_867_pos	Methyl arachidonate	C21H34O2	318.493	14.38	Fatty Acyls	-	"2566-89-4"
Com_870_pos	Methyl heptadecanoate	C18H36O2	284.477	15.09	Fatty Acyls	-	"1731-92-6"
Com_764_pos	Diethyl glutarate	C9H16O4	188.105	0.67	Fatty Acyls	ZSANYRMTSBBUCA-UHFFFAOYSA-N	"818-38-2"
Com_624_pos	2-Amino-1,3,4-tetradecanetriol	C14H31NO3	261.4	1.18	Fatty Acyls	QDBLJDVWLXPWOQ-UHFFFAOYSA-N	-
Com_105_neg	13-HpOTrE(r)	C18H30O4	310	10.93	Fatty Acyls	-	"121107-97-9"
Com_242_neg	9,10-EODE	C18H32O3	296	1.69	Fatty Acyls	-	-
Com_354_neg	12,13-EODE	C18H32O3	296	12.67	Fatty Acyls	-	-
Com_356_neg	9(S)-HpOTrE	C18H30O4	310.1	10.92	Fatty Acyls	-	"111004-08-1"
Com_578_pos	14,15-Dehydrocrepenynic acid	C18H28O2	276.414	12.15	Fatty Acyls	-	"4154-44-3"
Com_139_neg	Jasmonic acid	C12H18O3	210.27	8.98	Phytohormones	ZNJFBWYDHIGLCU-HWKXXFMVSA-N	"3572-66-5"
Com_257_neg	GA7-1	-	-	9.22	Phytohormones	SEEGHKWOBVVBTQ-NFMPGMCNSA-N	-
Com_343_neg	Abscisic Acid	C15H20O4	264.32	8.13	Phytohormones	JLIDBLDQVAYHNE-LXGGSRJLSA-N	"21293-29-8"
Com_880_pos	1-Aminocyclopropanecarboxylic acid	C4H7NO2	101.1	0.894	Phytohormones	PAJPWUMXBYXFCZ-UHFFFAOYSA-N	"22059-21-8"
Com_631_pos	trans-zeatin N-glucoside	C16H23N5O6	381.2	4.62	Phytohormones	VYRAJOITMBSQSE-HNVSNYHQSA-N	-
Com_524_pos	Dihydrozeatin	C10H15N5O	221.259	4.673	Phytohormones	XXFACTAYGKKOQB-UHFFFAOYSA-N	"23599-75-9"
Com_824_pos	IBA	C12H13NO2	203.24	8.845	Phytohormones	JTEDVYBZBROSJT-UHFFFAOYSA-N	"133-32-4"
Com_223_neg	Salicylic acid O-glucoside	C13H16O8	300.1	4.14	Phytohormones	-	"10366-91-3"
Com_658_pos	iP9G	C16H23N5O5	365.384	1	Phytohormones	-	"83087-94-9"
Com_663_pos	iP7G	-	365.2	1	Phytohormones	-	-

## Sheet: Supplementary Table 4
Supplementary Table 4 DEGs involved in flavonoid biosynthesis during ‘Jiro’ and ‘Huojing’ persimmon fruit development.
GeneID	Gene	pathway
evm.TU.contig8026.55	CS	chorismic acid pathway
evm.TU.contig1060.51	DAHPS	chorismic acid pathway
evm.TU.contig2067.92	DAHPS	chorismic acid pathway
evm.TU.contig4394.169	DAHPS	chorismic acid pathway
evm.TU.contig1073.149	DHQS	chorismic acid pathway
evm.TU.contig7272.589	DHD/SDH	chorismic acid pathway
evm.TU.contig8908.198	DHD/SDH	chorismic acid pathway
evm.TU.contig1620.111	EPSPS	chorismic acid pathway
evm.TU.contig9504.51	PAL	phenylpropane metabolic pathway
evm.TU.contig22.251	C4H	phenylpropane metabolic pathway
evm.TU.contig7272.385	4CL	phenylpropane metabolic pathway
evm.TU.contig2115.175	CHS	flavonoid-anthocyanin pathway
evm.TU.contig4144.141	CHS	flavonoid-anthocyanin pathway
evm.TU.contig3165.103	CHI	flavonoid-anthocyanin pathway
evm.TU.contig8036.16	CHI	flavonoid-anthocyanin pathway
evm.TU.contig31.16	F3H	flavonoid-anthocyanin pathway
evm.TU.contig4466.49	F3H	flavonoid-anthocyanin pathway
evm.TU.contig7272.244	F3H	flavonoid-anthocyanin pathway
evm.TU.contig1073.253	DFR	flavonoid-anthocyanin pathway
evm.TU.contig5828.5	ANS	flavonoid-anthocyanin pathway
evm.TU.contig4397.195	FLS	flavonoid-anthocyanin pathway
evm.TU.contig2434.95	OMT	flavonoid-anthocyanin pathway
evm.TU.contig2971.33	OMT	flavonoid-anthocyanin pathway
evm.TU.contig8910.562	OMT	flavonoid-anthocyanin pathway
evm.TU.contig1398.2	SGT	flavonoid-anthocyanin pathway
evm.TU.contig8044.37	SGT	flavonoid-anthocyanin pathway
evm.TU.contig6534.24	UF3GT	flavonoid-anthocyanin pathway
evm.TU.contig1073.267	LAC	proanthocyanidin specific pathway
evm.TU.contig1.82	LAC	proanthocyanidin specific pathway
evm.TU.contig22.386	LAC	proanthocyanidin specific pathway
evm.TU.contig3686.180	LAC	proanthocyanidin specific pathway
evm.TU.contig3686.255	LAC	proanthocyanidin specific pathway
evm.TU.contig3686.256	LAC	proanthocyanidin specific pathway
evm.TU.contig3686.258	LAC	proanthocyanidin specific pathway
evm.TU.contig3686.420	LAC	proanthocyanidin specific pathway
evm.TU.contig8029.135	LAC	proanthocyanidin specific pathway
evm.TU.contig8029.49	LAC	proanthocyanidin specific pathway
evm.TU.contig9507.19	LAC	proanthocyanidin specific pathway
evm.TU.contig9507.81	LAC	proanthocyanidin specific pathway
evm.TU.contig4466.754	ANR	proanthocyanidin specific pathway
evm.TU.contig2115.9	AHA10(ATPase)	transport protein
evm.TU.contig7396.82	AHA10(ATPase)	transport protein
evm.TU.contig2065.66	MATE	transport protein
evm.TU.contig4078.12	MATE	transport protein

## Sheet: Supplementary Table 5
Supplementary Table 5 Differentially accumulated flavonoids (DAFs) during ‘Jiro’ and ‘Huojing’ persimmon fruit development.
Name	RT [min]	Class(English)	Jiro_S1 vs. Huojing_S1	Jiro_S2 vs. Huojing_S2	Jiro_S3 vs. Huojing_S3	Jiro_S4 vs. Huojing_S4
(-)-Epicatechin	5.9	Flavonoids	down	down	down	NA
(-)-Gallocatechin	4.51	Flavonoids	NA	NA	NA	up
3,7-Dimethoxykaempferol-C-glucoside	6.45	Flavonoids	down	down	down	down
3-Hydroxy-glabrol	4.82	Flavonoids	NA	down	NA	NA
Acetyl-eriodictyol O-hexoside	6.31	Flavonoids	NA	down	down	down
Amentoflavone	9.16	Flavonoids	NA	NA	down	NA
Apigenin O-hexosyl-O-pentoside	6.83	Flavonoids	NA	NA	NA	down
C-hexosyl-apigenin O-hexosyl-O-hexoside	0.98	Flavonoids	NA	NA	NA	down
C-hexosyl-apigenin O-hexosyl-O-pentoside	0.65	Flavonoids	down	NA	NA	NA
Chrysin	1.284	Flavones and Flavonols	NA	NA	NA	down
Chrysin C-hexoside	6.38	Flavones and Flavonols	NA	NA	down	down
Chrysoeriol O-hexosyl-O-pentoside	7.1	Flavonoids	NA	down	NA	NA
Corilagin	5.7	Tannins and galloyl derivatives	down	down	down	up
C-pentosyl-luteolin-C-hexoside	6.38	Flavonoids	down	down	NA	NA
Cyanidin 3-O-glucoside	5.21	Anthocyanins	NA	NA	NA	down
Cyanidin O-acetylhexoside	7.12	Anthocyanins	down	NA	NA	NA
Cyanidin O-syringic acid	5.28	Anthocyanins	down	NA	NA	down
di-C,C-pentosyl-luteolin	0.73	Flavonoids	NA	down	down	NA
Dihydrokaempferol	5.75	Flavonoids	down	down	NA	NA
Dihydromyricetin	6.97	Flavonoids	NA	NA	down	NA
Ellagic acid	6.54	Tannins and galloyl derivatives	NA	down	down	NA
Epicatechin-epiafzelechin	5.39	Flavonoids	down	NA	NA	NA
Fustin	5.89	Flavanones	NA	down	down	NA
Gallic acid	2.84	Tannins and galloyl derivatives	down	down	down	down
Gallocatechin gallate	6.01	Flavonoids	up	NA	NA	NA
Heptamethoxyflavone	7.08	Flavonoids	NA	NA	down	NA
Hesperetin 5-O-glucoside	6.59	Flavanones	NA	down	down	NA
Hyperoside	6.554	Flavones and Flavonols	NA	down	down	NA
Idaein chloride	5.213	Anthocyanins	down	NA	NA	down
Isohemiphloin	6.39	Flavanones	NA	NA	down	NA
Isomucronulatol-7-O-glucoside	6.53	Flavonoids	NA	down	down	NA
Isoquercitrin	6.596	Flavones and Flavonols	NA	NA	NA	up
Isotrifoliin	6.59	Flavonoids	NA	NA	down	NA
Kaempferol7-O-beta-D-glucopyranoside	6.65	Flavones and Flavonols	NA	down	down	NA
Laricitrin	2.6	Flavones and Flavonols	down	down	down	down
Luteolin 7-O-glucoside	6.664	Flavonoids	NA	down	down	down
Luteolin O-hexosyl-O-hexosyl-O-hexoside	5.52	Anthocyanins	NA	NA	NA	up
Luteolin O-malonylhexoside	7.02	Flavonoids	down	NA	NA	NA
Luteoloside	6.62	Flavonoids	NA	down	down	down
Methyl gallate	5.523	Tannins and galloyl derivatives	down	down	down	down
methylApigenin C-hexoside	0.73	Flavonoids	NA	NA	down	NA
methylNaringenin C-pentoside	0.72	Flavonoids	down	NA	down	NA
Morin Hydrate	7.68	Flavones and Flavonols	down	NA	NA	NA
Myricitrin	6.547	Flavones and Flavonols	NA	NA	NA	up
Neohesperidin	7.2	Flavanones	NA	NA	down	NA
Pelargonidin chloride	6.91	Anthocyanins	down	down	NA	NA
Phloretin	8.598	Chalcones and dihydrochalcones	down	NA	NA	NA
Phlorizin	7.24	Flavonoids	down	down	down	down
Pinobanksin	7.06	Flavonoids	down	down	down	NA
Plantagoside	6.09	Flavanones	down	down	down	NA
Procyanidin B2	5.16	Anthocyanins	NA	up	up	up
Procyanidin B3	5.15	Anthocyanins	NA	NA	up	up
Prunin	7.02	Flavanones	down	down	down	NA
Quercetin 3-O-sophoroside	6.13	Flavones and Flavonols	NA	NA	down	NA
Quercetin O-malonylhexoside	7.6	Flavones and Flavonols	NA	down	down	down
Quercetin-3'-O-glucoside	6.53	Flavones and Flavonols	NA	NA	NA	up
Resokaempferol 7-O-hexoside	7.08	Flavonoids	down	NA	NA	NA
Rutin hydrate	6.36	Flavonoids	NA	NA	down	NA
Selgin C-hexoside derivative	0.87	Flavonoids	NA	down	NA	NA
Selgin O-hexosyl-O-hexoside	0.97	Flavonoids	NA	NA	up	NA
Sophoricoside	7.038	Isoflavonoids	down	down	NA	down
Spiraeoside	6.59	Flavonoids	NA	NA	down	NA
Tea polyphenol	5.83	Flavonoids	NA	down	NA	NA
Tricetin	4.56	Flavones and Flavonols	NA	down	down	NA
Tricetin O-hexoside	6.46	Flavonoids	NA	down	down	NA
Tricin	7.5	Flavones and Flavonols	NA	NA	NA	down
Tricin 5-O-hexoside	7.19	Flavonoids	down	NA	down	down
Tricin O-malonylhexoside	7.5	Flavonoids	NA	NA	down	NA
Trifolin	6.62	Flavonoids	NA	down	down	NA
Trilobatin	7.523	Chalcones and dihydrochalcones	down	NA	down	NA
